# Supplementary material for: Physiological characterization of leaf and internode after bud break in Japanese indigenous Koshu grape by comparative RNA sequencing analysis
Source: PLoS One. 2018 Mar 22;13(3):e0194807. doi: 10.1371/journal.pone.0194807 (PMC5864062; doi:10.1371/journal.pone.0194807)
Supplement: S1 Table — (XLSX) [file pone.0194807.s001.xlsx]

## Sheet: S1 Table
	No.	Gene name	Gene ID	Gene product [EC number]		Primer sequence (5'-3')
	1	LOC100232866 (ACT1, actin)	100232866	actin-7		CAAGAGCTGGAAACTGCAAAGA
						AATGAGAGATGGCTGGAAGAGG
	2	LOC100232896 (F3'5'H)	100232896	flavonoid-3,5'-hydroxylase (F3'5'H)	[EC:1.14.13.88]	ATCGAGTGGTCTCTGGCTGA
						TTTCCTTGCATATGGCTTGTAGGTA
	3	LAR1	100232982	leucoanthocyanidin reductase (LAR)	[EC:1.17.1.3]	CTAGCTGCAGCCGGAGAAAA
						CTGACACCCCTTTATGAAAATGTCG
	4	F3'H	100232999	flavonoid 3'-monooxygenase (F3'H)	[EC:1.14.13.21]	TCTCCGGCAAAGCCTTGGA
						GGTAGTACACACGTTCAGCAGC
	5	CHI	100233078	chalcone isomerase (CHI)	[EC:5.5.1.6]	GACGGGTCGCCAGTATTCAG
						GCTTTGGCTTCTGCGTCAGT
	6	F3H	100233079	naringenin 3-dioxygenase (F3H)	[EC:1.14.11.9]	CGGGAATTCTTCGCTCTTCCG
						CGCCAGTCTTGCACTGCTT
	7	DFR	100233141	bifunctional dihydroflavonol 4-reductase/flavanone 4-reductase (DFR)	[EC:1.1.1.219, 1.1.1.234]	GCTCTTTCCCCGATCACTGG
						AATGTAACGTCCCTCTGCCTTAG
	8	LDOX	100233142	leucoanthocyanidin dioxygenase (LDOX)	[EC:1.14.11.19]	TTGGGTTGGGATTGGAAGAAGGG
						GAGCGCTCACGTCAGTGTGA
	9	LOC100244875	100244875	flavanone 7-O-glucoside 2"-o-beta-L-rhamnosyltransferase	[EC:2.4.1.236]	GAGCTCAACACTAGAGGCAATCAT
						AACACCAATATCCACCACCAACTT
	10	LOC100246835	100246835	shikimate O-hydroxycinnamoyltransferase	[EC:2.3.1.133]	CACGCACCCACCATCTACTTT
						AATCACCAACGCCTCACTCAG
	11	LOC100253493	100253493	trans-cinnamate 4-monooxygenase	[EC:1.14.13.11]	CAACAGTCTGAAATGCGCCG
						CTGCAATGCCCCACTCGAT
	12	CHS3	100258106	chalcone synthase (CHS)	[EC:2.3.1.74]	TGAGCTCAAAGAGAAGTTCAAGCG
						CCACCACCATGTCCTGCCTA
	13	LOC100262946	100262946	caffeoyl-CoA O-methyltransferase (CCOAMT)	[EC:2.1.1.104]	TCTCTTCTCCTCACTGCTCTTTCT
						TGTTCAACACCCGCTCTTCTG
	14	LOC100263633	100263633	coumaroylquinate(coumaroylshikimate) 3'-monooxygenase	[EC:1.14.13.36]	TTGGGCTGCTTTGGGATATGATTA
						AACTCTGCTTGAACCTTTTGTTGG
	15	LOC100267819 (FLS5)	100267819	flavonol synthase (FLS)	[EC:1.14.11.2]	TTTCCATCTCATGTCTCCTCCTTCT
						GCAGCTCCAATAGCGTATCTGTT
