# Supplementary material for: Physiological characterization of leaf and internode after bud break in Japanese indigenous Koshu grape by comparative RNA sequencing analysis
Source: PLoS One. 2018 Mar 22;13(3):e0194807. doi: 10.1371/journal.pone.0194807 (PMC5864062; doi:10.1371/journal.pone.0194807)
Supplement: S2 Table — KL: Koshu leaves, KI: Koshu internodes, PL: Pinot Noir leaves, PI: Pinot Noir internodes. (XLSX) [file pone.0194807.s002.xlsx]

## Sheet: S2 Table
	Sample name	Total number of bases (Mbases)	Total number of reads (Single read)	% of >= Q30 Bases	Mean quality score
	KL1	2459	24590314	94	37
	KL2	2636	26360822	94	37
	KL3	2315	23147517	94	37
	KI1	2478	24781672	94	37
	KI2	2565	25653845	94	37
	KI3	2469	24696594	94	37
	PL1	2834	28337426	94	37
	PL2	2548	25479202	94	37
	PL3	2855	28551273	94	37
	PI1	3057	30575486	94	37
	PI2	2507	25064400	94	37
	PI3	2468	24685063	94	37
