# Supplementary material for: Physiological characterization of leaf and internode after bud break in Japanese indigenous Koshu grape by comparative RNA sequencing analysis
Source: PLoS One. 2018 Mar 22;13(3):e0194807. doi: 10.1371/journal.pone.0194807 (PMC5864062; doi:10.1371/journal.pone.0194807)
Supplement: S3 Table — KL: Koshu leaves, KI: Koshu internodes, PL: Pinot Noir leaves, PI: Pinot Noir internodes. (XLSX) [file pone.0194807.s003.xlsx]

## Sheet: S3 Table
	Sample name	Total reads	Number of reads mapped to reference (proportion)
	KL1	24587056	21,910,020 (89.11%)
	KL2	26356873	21,935,661 (83.23%)
	KL3	23144878	19,225,689 (83.07%)
	KI1	24779226	21,179,716 (85.47%)
	KI2	25651342	21,634,261 (84.34%)
	KI3	24693822	20,857,456 (84.46%)
	PL1	28334221	24,276,210 (85.68%)
	PL2	25476807	22,437,500 (88.07%)
	PL3	28547320	24,306,629 (85.15%)
	PI1	30571369	26,973,911 (88.23%)
	PI2	25061214	21,763,688 (86.84%)
	PI3	24681894	21,590,126 (87.47%)
