# Supplementary material for: Physiological characterization of leaf and internode after bud break in Japanese indigenous Koshu grape by comparative RNA sequencing analysis
Source: PLoS One. 2018 Mar 22;13(3):e0194807. doi: 10.1371/journal.pone.0194807 (PMC5864062; doi:10.1371/journal.pone.0194807)
Supplement: S4 Table — Ch: chromosome, KL: Koshu leaves, PL: Pinot Noir leaves, FDR: False discovery rate, TPM: Transcripts per million. (XLSX) [file pone.0194807.s004.xlsx]

## Sheet: S4 Table
	Chromosome	Gene Name	GeneID	Transcript_id	Protein id	Product	BLASTX	BLASTP	KL - Expression value by total counts	PL - Expression value by total counts	FDR p-value correction	KL - Expression value by TPM	PL - Expression value by TPM
	9 KL-specific expressed genes
	Ch16	LOC100854483	100854483	XM_010664147.2	XP_010662449.1	carboxylesterase 1-like	gi|731423331|ref|XP_010662449.1| PREDICTED: carboxylesterase 1-like [Vitis vinifera]	gi|731423331|ref|XP_010662449.1| PREDICTED: carboxylesterase 1-like [Vitis vinifera]	57.6667	0	0.0185494	2.87971	0
	Ch4	LOC100242297	100242297	XM_010650197.2	XP_010648499.1	carotenoid 9,10(9',10')-cleavage dioxygenase 1	gi|296081853|emb|CBI20858.3| unnamed protein product, partial [Vitis vinifera]	gi|296081853|emb|CBI20858.3| unnamed protein product, partial [Vitis vinifera]	14.6667	0	0.0234985	0.732413	0
	Ch19	LOC104877408	104877408	XM_019217009.1	XP_019072554.1	G-type lectin S-receptor-like serine/threonine-protein kinase At2g19130	gi|1104681596|ref|XP_019072554.1| PREDICTED: G-type lectin S-receptor-like serine/threonine-protein kinase At2g19130 [Vitis vinifera]	gi|1104681596|ref|XP_019072554.1| PREDICTED: G-type lectin S-receptor-like serine/threonine-protein kinase At2g19130 [Vitis vinifera]	56	0	0.0263145	2.79649	0
	Ch3	LOC109122337	109122337	XM_019218888.1	XP_019074434.1	putative ubiquitin-like-specific protease 1Bisoform X2	gi|1105484016|ref|XP_019074433.1| PREDICTED: ubiquitin-like-specific protease ESD4 isoform X1 [Vitis vinifera]	gi|1105484018|ref|XP_019074434.1| PREDICTED: putative ubiquitin-like-specific protease 1B isoform X2 [Vitis vinifera]	34	0	0.00868332	1.69787	0
	Ch7	IFRL3	100245603	XM_010654476.2	XP_010652778.1	uncharacterized protein LOC100245603 isoform X1	gi|731397146|ref|XP_010652778.1| PREDICTED: uncharacterized protein LOC100245603 isoform X1 [Vitis vinifera] >gi|147842981|emb|CAN80538.1| hypothetical protein VITISV_043370 [Vitis vinifera] >gi|296082647|emb|CBI21652.3| unnamed protein product, partial [Vitis vinifera]	gi|731397146|ref|XP_010652778.1| PREDICTED: uncharacterized protein LOC100245603 isoform X1 [Vitis vinifera] >gi|147842981|emb|CAN80538.1| hypothetical protein VITISV_043370 [Vitis vinifera] >gi|296082647|emb|CBI21652.3| unnamed protein product, partial [Vitis vinifera]	85.3333	0	0.0219968	4.26131	0
	Ch15	LOC100264971	100264971	XM_002270424.4	XP_002270460.2	uncharacterized protein LOC100264971	gi|1104656593|ref|XP_002270460.2| PREDICTED: uncharacterized protein LOC100264971 [Vitis vinifera]	gi|1104656593|ref|XP_002270460.2| PREDICTED: uncharacterized protein LOC100264971 [Vitis vinifera]	20.3333	0	0.00422146	1.01539	0
	Ch14	LOC104881440	104881440	XM_010661717.2	XP_010660019.1	uncharacterized protein LOC104881440	gi|731416757|ref|XP_010660019.1| PREDICTED: uncharacterized protein LOC104881440 [Vitis vinifera] >gi|731416759|ref|XP_010660020.1| PREDICTED: uncharacterized protein LOC104881440 [Vitis vinifera] >gi|298205003|emb|CBI34310.3| unnamed protein product, partial [Vitis vinifera]	gi|731416757|ref|XP_010660019.1| PREDICTED: uncharacterized protein LOC104881440 [Vitis vinifera] >gi|731416759|ref|XP_010660020.1| PREDICTED: uncharacterized protein LOC104881440 [Vitis vinifera] >gi|298205003|emb|CBI34310.3| unnamed protein product, partial [Vitis vinifera]	194.667	0	0.00833333	9.72112	0
	Ch9	LOC104880296	104880296	XM_010656588.1	XP_010654890.1	UPF0587 protein CG4646-like	gi|731403049|ref|XP_010654890.1| PREDICTED: UPF0587 protein CG4646-like [Vitis vinifera]	gi|731403049|ref|XP_010654890.1| PREDICTED: UPF0587 protein CG4646-like [Vitis vinifera]	29	0	0.0219968	1.44818	0
	Ch16	LOC104882117	104882117						39	0	0.0365706	1.94755	0
	175 KL-highly expressed genes
	Ch5	LOC100252695	100252695	XM_002279684.3	XP_002279720.1	2-alkenal reductase (NADP(+)-dependent)	gi|225434203|ref|XP_002279720.1| PREDICTED: 2-alkenal reductase (NADP(+)-dependent) [Vitis vinifera] >gi|296084355|emb|CBI24743.3| unnamed protein product, partial [Vitis vinifera]	gi|225434203|ref|XP_002279720.1| PREDICTED: 2-alkenal reductase (NADP(+)-dependent) [Vitis vinifera] >gi|296084355|emb|CBI24743.3| unnamed protein product, partial [Vitis vinifera]	256	40	0.00018316	12.7839	1.76914
	Ch12	LOC100258580	100258580	XM_019223235.1	XP_019078780.1	2-alkenal reductase (NADP(+)-dependent)	gi|731409457|ref|XP_010657204.1| PREDICTED: 2-alkenal reductase (NADP(+)-dependent) [Vitis vinifera] >gi|1104529163|ref|XP_019078780.1| PREDICTED: 2-alkenal reductase (NADP(+)-dependent) [Vitis vinifera] >gi|1104529166|ref|XP_019078781.1| PREDICTED: 2-alkenal reductase (NADP(+)-dependent) [Vitis vinifera] >gi|297739154|emb|CBI28805.3| unnamed protein product, partial [Vitis vinifera]	gi|731409457|ref|XP_010657204.1| PREDICTED: 2-alkenal reductase (NADP(+)-dependent) [Vitis vinifera] >gi|1104529163|ref|XP_019078780.1| PREDICTED: 2-alkenal reductase (NADP(+)-dependent) [Vitis vinifera] >gi|1104529166|ref|XP_019078781.1| PREDICTED: 2-alkenal reductase (NADP(+)-dependent) [Vitis vinifera] >gi|297739154|emb|CBI28805.3| unnamed protein product, partial [Vitis vinifera]	811	18.6667	0.0021977	40.4991	0.825598
	Ch2	LOC100262648	100262648	XM_002271622.4	XP_002271658.2	36.4 kDa proline-rich protein	gi|297741174|emb|CBI31905.3| unnamed protein product, partial [Vitis vinifera]	gi|147854120|emb|CAN80711.1| hypothetical protein VITISV_033378 [Vitis vinifera]	462.333	121.333	0.0027709	23.0877	5.36639
	Ch5	LOC100265432	100265432	XM_010651230.2	XP_010649532.1	3-oxo-Delta(4,5)-steroid 5-beta-reductase-like	gi|731388249|ref|XP_010649532.1| PREDICTED: 3-oxo-Delta(4,5)-steroid 5-beta-reductase-like [Vitis vinifera]	gi|731388249|ref|XP_010649532.1| PREDICTED: 3-oxo-Delta(4,5)-steroid 5-beta-reductase-like [Vitis vinifera]	69	10	0.0100405	3.44567	0.442285
	Ch2	LOC100249859	100249859	XM_003631473.3	XP_003631521.1	40S ribosomal protein S28	gi|359474713|ref|XP_003631521.1| PREDICTED: 40S ribosomal protein S28 [Vitis vinifera]	gi|359474713|ref|XP_003631521.1| PREDICTED: 40S ribosomal protein S28 [Vitis vinifera]	1086.33	485.667	0.0399302	54.2485	21.4803
	Ch7	LOC100242242	100242242	XM_002284419.4	XP_002284455.1	60S ribosomal protein L26-1	gi|225439002|ref|XP_002284455.1| PREDICTED: 60S ribosomal protein L26-1 [Vitis vinifera] >gi|359480547|ref|XP_003632488.1| PREDICTED: 60S ribosomal protein L26-1 [Vitis vinifera] >gi|147772865|emb|CAN75906.1| hypothetical protein VITISV_001974 [Vitis vinifera] >gi|296087313|emb|CBI33687.3| unnamed protein product, partial [Vitis vinifera] >gi|296087319|emb|CBI33693.3| unnamed protein product, par…	gi|225439002|ref|XP_002284455.1| PREDICTED: 60S ribosomal protein L26-1 [Vitis vinifera] >gi|359480547|ref|XP_003632488.1| PREDICTED: 60S ribosomal protein L26-1 [Vitis vinifera] >gi|147772865|emb|CAN75906.1| hypothetical protein VITISV_001974 [Vitis vinifera] >gi|296087313|emb|CBI33687.3| unnamed protein product, partial [Vitis vinifera] >gi|296087319|emb|CBI33693.3| unnamed protein product, par…	6490.33	15.3333	0.00282436	324.109	0.67817
	Ch2	LOC100265535	100265535	XM_019216444.1	XP_019071981.1	ABC transporter C family member 10 isoform X3	gi|731378088|ref|XP_002271694.3| PREDICTED: ABC transporter C family member 10 isoform X2 [Vitis vinifera]	gi|731378088|ref|XP_002271694.3| PREDICTED: ABC transporter C family member 10 isoform X2 [Vitis vinifera]	82	14.6667	0.0314944	4.09485	0.648684
	Ch2	LOC100260321	100260321	XM_019216422.1	XP_019071966.1	ABC transporter C family member 10 isoform X4	gi|1105482669|ref|XP_019071961.1| PREDICTED: ABC transporter C family member 10 isoform X1 [Vitis vinifera]	gi|731378096|ref|XP_010658749.1| PREDICTED: ABC transporter C family member 10 isoform X4 [Vitis vinifera] >gi|1105482675|ref|XP_019071966.1| PREDICTED: ABC transporter C family member 10 isoform X4 [Vitis vinifera] >gi|1105482677|ref|XP_019071967.1| PREDICTED: ABC transporter C family member 10 isoform X4 [Vitis vinifera] >gi|1105482679|ref|XP_019071969.1| PREDICTED: ABC transporter C family mem…	308.333	48.6667	0.00833333	15.3973	2.15245
	Ch3	LOC100244406	100244406	XM_002270611.3	XP_002270647.1	ABC transporter G family member 11	gi|225462868|ref|XP_002270647.1| PREDICTED: ABC transporter G family member 11 [Vitis vinifera]	gi|225462868|ref|XP_002270647.1| PREDICTED: ABC transporter G family member 11 [Vitis vinifera]	651	174	0.0211406	32.5091	7.69575
	Ch3	LOC104878920	104878920	XM_010649854.2	XP_010648156.1	acetyl-CoA-benzylalcohol acetyltransferase-like	gi|731384491|ref|XP_010648156.1| PREDICTED: acetyl-CoA-benzylalcohol acetyltransferase-like [Vitis vinifera] >gi|296087452|emb|CBI34041.3| unnamed protein product, partial [Vitis vinifera] >gi|817046767|gb|AKF15588.1| anthocyanin acyltransferase [Vitis vinifera]	gi|731384491|ref|XP_010648156.1| PREDICTED: acetyl-CoA-benzylalcohol acetyltransferase-like [Vitis vinifera] >gi|296087452|emb|CBI34041.3| unnamed protein product, partial [Vitis vinifera] >gi|817046767|gb|AKF15588.1| anthocyanin acyltransferase [Vitis vinifera]	172	30	0.0449194	8.58921	1.32685
	Ch11	LOC100266320	100266320	XM_002281905.4	XP_002281941.1	adenine nucleotide transporter BT1, chloroplastic/mitochondrial	gi|225445464|ref|XP_002281941.1| PREDICTED: adenine nucleotide transporter BT1, chloroplastic/mitochondrial [Vitis vinifera] >gi|147768735|emb|CAN60465.1| hypothetical protein VITISV_012495 [Vitis vinifera]	gi|225445464|ref|XP_002281941.1| PREDICTED: adenine nucleotide transporter BT1, chloroplastic/mitochondrial [Vitis vinifera] >gi|147768735|emb|CAN60465.1| hypothetical protein VITISV_012495 [Vitis vinifera]	377	113.333	0.010242	18.8263	5.01256
	Ch1	LOC100254801	100254801	XM_019223278.1	XP_019078823.1	ankyrin repeat-containing protein At5g02620	gi|1104517078|ref|XP_019078823.1| PREDICTED: ankyrin repeat-containing protein At5g02620 [Vitis vinifera]	gi|1104517078|ref|XP_019078823.1| PREDICTED: ankyrin repeat-containing protein At5g02620 [Vitis vinifera]	46.3333	0.333333	0.0399302	2.31376	0.0147428
	Ch5	LOC100257424	100257424	XM_010652214.2	XP_010650516.1	ankyrin repeat-containing protein ITN1	gi|731390821|ref|XP_010650516.1| PREDICTED: ankyrin repeat-containing protein ITN1 [Vitis vinifera] >gi|296085927|emb|CBI31368.3| unnamed protein product, partial [Vitis vinifera]	gi|731390821|ref|XP_010650516.1| PREDICTED: ankyrin repeat-containing protein ITN1 [Vitis vinifera] >gi|296085927|emb|CBI31368.3| unnamed protein product, partial [Vitis vinifera]	89.3333	17.3333	0.0493778	4.46106	0.766627
	Ch13	LOC100852494	100852494	XM_003633529.3	XP_003633577.1	anthocyanidin 3-O-glucoside 6''-O-acyltransferase	gi|359487360|ref|XP_003633577.1| PREDICTED: anthocyanidin 3-O-glucoside 6''-O-acyltransferase [Vitis vinifera]	gi|359487360|ref|XP_003633577.1| PREDICTED: anthocyanidin 3-O-glucoside 6''-O-acyltransferase [Vitis vinifera]	532.667	258.333	0.0335385	26.5999	11.4257
	Ch12	LOC100265817	100265817	XM_002264293.4	XP_002264329.2	anthocyanidin 3-O-glucosyltransferase 2	gi|731410406|ref|XP_002264329.2| PREDICTED: anthocyanidin 3-O-glucosyltransferase 2 [Vitis vinifera]	gi|731410406|ref|XP_002264329.2| PREDICTED: anthocyanidin 3-O-glucosyltransferase 2 [Vitis vinifera]	36.3333	4	0.0333759	1.81439	0.176914
	Ch6	LOC100267173	100267173	XM_002273595.3	XP_002273631.1	auxin-responsive protein SAUR50	gi|225436518|ref|XP_002273631.1| PREDICTED: auxin-responsive protein SAUR50 [Vitis vinifera]	gi|225436518|ref|XP_002273631.1| PREDICTED: auxin-responsive protein SAUR50 [Vitis vinifera]	122.667	6	0.030332	6.12563	0.265371
	Ch10	LOC100242468	100242468	XM_003632999.3	XP_003633047.1	beta-amyrin 28-oxidase	gi|359483978|ref|XP_003633047.1| PREDICTED: beta-amyrin 28-oxidase [Vitis vinifera]	gi|359483978|ref|XP_003633047.1| PREDICTED: beta-amyrin 28-oxidase [Vitis vinifera]	169.667	0.666667	0.0273852	8.47269	0.0294856
	Ch13	LOC100244286	100244286	XM_010661016.2	XP_010659318.1	beta-glucosidase 13	gi|297736180|emb|CBI24818.3| unnamed protein product, partial [Vitis vinifera]	gi|297736180|emb|CBI24818.3| unnamed protein product, partial [Vitis vinifera]	1876.33	144.667	0.0114909	93.6989	6.39838
	Ch13	LOC109121430	109121430	XM_010661015.2	XP_010659317.1	beta-glucosidase 13-like	gi|297736189|emb|CBI24827.3| unnamed protein product, partial [Vitis vinifera]	gi|297736189|emb|CBI24827.3| unnamed protein product, partial [Vitis vinifera]	663	126	0.00874737	33.1084	5.57279
	Ch14	LOC100257613	100257613	XM_002283025.3	XP_002283061.1	binding partner of ACD11 1	gi|225452763|ref|XP_002283061.1| PREDICTED: binding partner of ACD11 1 [Vitis vinifera]	gi|225452763|ref|XP_002283061.1| PREDICTED: binding partner of ACD11 1 [Vitis vinifera]	134	46	0.0299104	6.69159	2.03451
	Ch1	LOC100259859	100259859	XM_002273082.3	XP_002273118.1	BTB/POZ domain-containing protein At3g19850	gi|225425082|ref|XP_002273118.1| PREDICTED: BTB/POZ domain-containing protein At3g19850 [Vitis vinifera]	gi|225425082|ref|XP_002273118.1| PREDICTED: BTB/POZ domain-containing protein At3g19850 [Vitis vinifera]	22.3333	3.66667	0.030332	1.11527	0.162171
	Ch7	LOC100261015	100261015	XM_002279635.4	XP_002279671.1	BTB/POZ domain-containing protein At3g49900	gi|225439004|ref|XP_002279671.1| PREDICTED: BTB/POZ domain-containing protein At3g49900 [Vitis vinifera]	gi|225439004|ref|XP_002279671.1| PREDICTED: BTB/POZ domain-containing protein At3g49900 [Vitis vinifera]	52	4	0.0422137	2.59674	0.176914
	Ch4	LOC100247207	100247207	XM_002276043.3	XP_002276079.3	bZIP transcription factor 44	gi|1105485795|ref|XP_002276079.3| PREDICTED: bZIP transcription factor 44 [Vitis vinifera]	gi|1105485795|ref|XP_002276079.3| PREDICTED: bZIP transcription factor 44 [Vitis vinifera]	297.333	86	0.0059444	14.848	3.80365
	Ch18	LOC100251226	100251226	XM_002276586.3	XP_002276622.1	calvin cycle protein CP12-3, chloroplastic	gi|225457681|ref|XP_002276622.1| PREDICTED: calvin cycle protein CP12-3, chloroplastic [Vitis vinifera]	gi|225457681|ref|XP_002276622.1| PREDICTED: calvin cycle protein CP12-3, chloroplastic [Vitis vinifera]	1694	806.667	0.0206292	84.5937	35.6776
	Ch2	LOC100258251	100258251	XM_002265049.4	XP_002265085.3	cellulose synthase-like protein G3	gi|731378570|ref|XP_002265085.3| PREDICTED: cellulose synthase-like protein G3 [Vitis vinifera]	gi|731378570|ref|XP_002265085.3| PREDICTED: cellulose synthase-like protein G3 [Vitis vinifera]	181	27	0.0219968	9.03864	1.19417
	Ch13	LOC100855275	100855275	XM_010660632.2	XP_010658934.1	cinnamoyl-CoA reductase 1 isoform X2	gi|359487096|ref|XP_003633516.1| PREDICTED: cinnamoyl-CoA reductase 1 isoform X1 [Vitis vinifera] >gi|296085371|emb|CBI29103.3| unnamed protein product, partial [Vitis vinifera]	gi|731413926|ref|XP_010658934.1| PREDICTED: cinnamoyl-CoA reductase 1 isoform X2 [Vitis vinifera]	927	320.667	0.0267901	46.2918	14.1826
	Ch3	LOC100245219	100245219	XM_010649856.2	XP_010648158.1	cytochrome b6-f complex iron-sulfur subunit 2, chloroplastic	gi|731384496|ref|XP_010648158.1| PREDICTED: cytochrome b6-f complex iron-sulfur subunit 2, chloroplastic [Vitis vinifera]	gi|731384496|ref|XP_010648158.1| PREDICTED: cytochrome b6-f complex iron-sulfur subunit 2, chloroplastic [Vitis vinifera]	279	1	0.00622928	13.9325	0.0442285
	Ch18	LOC100253312	100253312	XM_002268365.3	XP_002268401.2	cytochrome P450 714C2	gi|731431642|ref|XP_002268401.2| PREDICTED: cytochrome P450 714C2 [Vitis vinifera]	gi|731431642|ref|XP_002268401.2| PREDICTED: cytochrome P450 714C2 [Vitis vinifera]	69	2.33333	0.030332	3.44567	0.1032
	Ch3	LOC100255590	100255590	XM_002271195.4	XP_002271231.1	cytochrome P450 714C2 isoform X1	gi|225469356|ref|XP_002271231.1| PREDICTED: cytochrome P450 714C2 isoform X1 [Vitis vinifera]	gi|225469356|ref|XP_002271231.1| PREDICTED: cytochrome P450 714C2 isoform X1 [Vitis vinifera]	496.667	86.6667	0.0256531	24.8022	3.83313
	Ch18	LOC100245351	100245351	XM_002280436.3	XP_002280472.1	cytochrome P450 71A1	gi|302142620|emb|CBI19823.3| unnamed protein product, partial [Vitis vinifera]	gi|302142620|emb|CBI19823.3| unnamed protein product, partial [Vitis vinifera]	1899	3	0.00276029	94.8308	0.132685
	Ch18	LOC100250484	100250484	XM_002280423.3	XP_002280459.1	cytochrome P450 71A1	gi|225458051|ref|XP_002280459.1| PREDICTED: cytochrome P450 71A1 [Vitis vinifera]	gi|225458051|ref|XP_002280459.1| PREDICTED: cytochrome P450 71A1 [Vitis vinifera]	566	0.333333	0.000656689	28.2645	0.0147428
	Ch8	LOC100244368	100244368	XM_002283741.4	XP_002283777.2	cytochrome P450 76A1	gi|359481968|ref|XP_002283777.2| PREDICTED: cytochrome P450 76A1 [Vitis vinifera]	gi|359481968|ref|XP_002283777.2| PREDICTED: cytochrome P450 76A1 [Vitis vinifera]	65.3333	7.33333	0.000166742	3.26257	0.324342
	Ch8	LOC100243444	100243444	XM_002277116.3	XP_002277152.1	cytochrome P450 93A3	gi|225441680|ref|XP_002277152.1| PREDICTED: cytochrome P450 93A3 [Vitis vinifera]	gi|225441680|ref|XP_002277152.1| PREDICTED: cytochrome P450 93A3 [Vitis vinifera]	12.3333	0.333333	0.0493778	0.615893	0.0147428
	Ch7	LOC100252765	100252765	XM_010654727.2	XP_002272913.2	defensin-like protein 1 isoform X1	gi|359480892|ref|XP_002272913.2| PREDICTED: defensin-like protein 1 isoform X1 [Vitis vinifera] >gi|296084806|emb|CBI27688.3| unnamed protein product, partial [Vitis vinifera]	gi|359480892|ref|XP_002272913.2| PREDICTED: defensin-like protein 1 isoform X1 [Vitis vinifera] >gi|296084806|emb|CBI27688.3| unnamed protein product, partial [Vitis vinifera]	15358.3	6588	0.010242	766.953	291.377
	Ch14	LOC104881456	104881456	XM_010661797.1	XP_010660099.1	disease resistance protein At4g27190	gi|731416932|ref|XP_010660099.1| PREDICTED: disease resistance protein At4g27190 [Vitis vinifera]	gi|731416932|ref|XP_010660099.1| PREDICTED: disease resistance protein At4g27190 [Vitis vinifera]	59.6667	0.666667	0.024692	2.97959	0.0294856
	Ch12	LOC104881064	104881064	XM_019223249.1	XP_019078793.1	disease resistance protein At4g27190-like	gi|1104529298|ref|XP_019078793.1| PREDICTED: disease resistance protein At4g27190-like [Vitis vinifera] >gi|1104529300|ref|XP_019078794.1| PREDICTED: disease resistance protein At4g27190-like [Vitis vinifera]	gi|1104529298|ref|XP_019078793.1| PREDICTED: disease resistance protein At4g27190-like [Vitis vinifera] >gi|1104529300|ref|XP_019078794.1| PREDICTED: disease resistance protein At4g27190-like [Vitis vinifera]	1179.33	123.667	0.00874737	58.8927	5.46959
	Ch14	LOC104881462	104881462	XM_010661804.1	XP_010660106.1	disease resistance protein At4g27190-like	gi|731416946|ref|XP_010660106.1| PREDICTED: disease resistance protein At4g27190-like [Vitis vinifera]	gi|731416946|ref|XP_010660106.1| PREDICTED: disease resistance protein At4g27190-like [Vitis vinifera]	180.333	1.33333	0.00449078	9.00535	0.0589713
	Ch14	LOC109123924	109123924	XM_019225060.1	XP_019080605.1	disease resistance protein At4g27190-like	gi|1104645338|ref|XP_019080605.1| PREDICTED: disease resistance protein At4g27190-like [Vitis vinifera]	gi|1104645338|ref|XP_019080605.1| PREDICTED: disease resistance protein At4g27190-like [Vitis vinifera]	484.667	75.6667	0.0451052	24.2029	3.34662
	Ch9	LOC100265249	100265249	XM_019222350.1	XP_019077893.1	disease resistance protein RGA2-like	gi|359482790|ref|XP_002268671.2| PREDICTED: disease resistance protein RGA2-like [Vitis vinifera] >gi|1105501461|ref|XP_019077893.1| PREDICTED: disease resistance protein RGA2-like [Vitis vinifera] >gi|1105501463|ref|XP_019077894.1| PREDICTED: disease resistance protein RGA2-like [Vitis vinifera] >gi|1105501465|ref|XP_019077895.1| PREDICTED: disease resistance protein RGA2-like [Vitis vinifera] >…	gi|359482790|ref|XP_002268671.2| PREDICTED: disease resistance protein RGA2-like [Vitis vinifera] >gi|1105501461|ref|XP_019077893.1| PREDICTED: disease resistance protein RGA2-like [Vitis vinifera] >gi|1105501463|ref|XP_019077894.1| PREDICTED: disease resistance protein RGA2-like [Vitis vinifera] >gi|1105501465|ref|XP_019077895.1| PREDICTED: disease resistance protein RGA2-like [Vitis vinifera] >…	26.3333	2.66667	0.0217904	1.31501	0.117943
	Ch12	LOC104881042	104881042	XM_010659656.2	XP_010657958.2	disease resistance protein RPS2	gi|297739496|emb|CBI29678.3| unnamed protein product, partial [Vitis vinifera]	gi|1104537001|ref|XP_010657958.2| PREDICTED: disease resistance protein RPS2 [Vitis vinifera]	774.333	110	0.0394042	38.6681	4.86513
	Ch7	LOC100257884	100257884	XM_002275661.4	XP_002275697.1	endo-1,3;1,4-beta-D-glucanase	gi|225436942|ref|XP_002275697.1| PREDICTED: endo-1,3;1,4-beta-D-glucanase [Vitis vinifera]	gi|225436942|ref|XP_002275697.1| PREDICTED: endo-1,3;1,4-beta-D-glucanase [Vitis vinifera]	413	22.6667	0.0027709	20.6241	1.00251
	Ch19	LOC100262261	100262261	XM_002283172.4	XP_002283208.2	epidermis-specific secreted glycoprotein EP1-like	gi|359493598|ref|XP_002283208.2| PREDICTED: epidermis-specific secreted glycoprotein EP1-like [Vitis vinifera]	gi|359493598|ref|XP_002283208.2| PREDICTED: epidermis-specific secreted glycoprotein EP1-like [Vitis vinifera]	767.667	15.3333	0.00300159	38.3352	0.67817
	Ch3	LOC100853904	100853904	XM_003631617.3	XP_003631665.1	epoxide hydrolase 4-like	gi|359475344|ref|XP_003631665.1| PREDICTED: epoxide hydrolase 4-like [Vitis vinifera] >gi|297741467|emb|CBI32598.3| unnamed protein product, partial [Vitis vinifera]	gi|359475344|ref|XP_003631665.1| PREDICTED: epoxide hydrolase 4-like [Vitis vinifera] >gi|297741467|emb|CBI32598.3| unnamed protein product, partial [Vitis vinifera]	61	3.66667	0.00703898	3.04617	0.162171
	Ch5	LOC104879503	104879503	XM_019219804.1	XP_019075349.1	eukaryotic translation initiation factor 1A-like	gi|1105488787|ref|XP_019075349.1| PREDICTED: eukaryotic translation initiation factor 1A-like [Vitis vinifera]	gi|1105488787|ref|XP_019075349.1| PREDICTED: eukaryotic translation initiation factor 1A-like [Vitis vinifera]	42	0.333333	0.0320754	2.09736	0.0147428
	Ch18	LOC100267819	100267819	XM_002285805.3	XP_002285841.1	flavonol synthase/flavanone 3-hydroxylase	gi|225459497|ref|XP_002285841.1| PREDICTED: flavonol synthase/flavanone 3-hydroxylase [Vitis vinifera] >gi|302141850|emb|CBI19053.3| unnamed protein product, partial [Vitis vinifera]	gi|225459497|ref|XP_002285841.1| PREDICTED: flavonol synthase/flavanone 3-hydroxylase [Vitis vinifera] >gi|302141850|emb|CBI19053.3| unnamed protein product, partial [Vitis vinifera]	3276.33	262	0.0165647	163.611	11.5879
	Ch18	LOC100243852	100243852	XM_002284377.4	XP_002284413.1	flavonol synthase/flavanone 3-hydroxylase	gi|225459489|ref|XP_002284413.1| PREDICTED: flavonol synthase/flavanone 3-hydroxylase [Vitis vinifera] >gi|147812543|emb|CAN68377.1| hypothetical protein VITISV_018903 [Vitis vinifera]	gi|225459489|ref|XP_002284413.1| PREDICTED: flavonol synthase/flavanone 3-hydroxylase [Vitis vinifera] >gi|147812543|emb|CAN68377.1| hypothetical protein VITISV_018903 [Vitis vinifera]	264	112.667	0.0234985	13.1834	4.98307
	Ch9	LOC100254856	100254856	XM_002271766.3	XP_002271802.1	GDSL esterase/lipase 1	gi|225442009|ref|XP_002271802.1| PREDICTED: GDSL esterase/lipase 1 [Vitis vinifera] >gi|297742945|emb|CBI35812.3| unnamed protein product, partial [Vitis vinifera]	gi|225442009|ref|XP_002271802.1| PREDICTED: GDSL esterase/lipase 1 [Vitis vinifera] >gi|297742945|emb|CBI35812.3| unnamed protein product, partial [Vitis vinifera]	250.333	2	0.000158679	12.501	0.0884569
	Ch13	LOC100248183	100248183	XM_019223939.1	XP_019079484.1	GDSL esterase/lipase At5g03610 isoform X3	gi|1104546076|ref|XP_019079484.1| PREDICTED: GDSL esterase/lipase At5g03610 isoform X3 [Vitis vinifera]	gi|1104546076|ref|XP_019079484.1| PREDICTED: GDSL esterase/lipase At5g03610 isoform X3 [Vitis vinifera]	824	126.667	0.0027709	41.1483	5.60227
	Ch2	LOC100264388	100264388	XM_010664505.2	XP_010662807.1	geraniol 8-hydroxylase	gi|731380431|ref|XP_010662807.1| PREDICTED: geraniol 8-hydroxylase [Vitis vinifera]	gi|731380431|ref|XP_010662807.1| PREDICTED: geraniol 8-hydroxylase [Vitis vinifera]	47.3333	2.66667	0.0111442	2.3637	0.117943
	Ch12	LOC100261928	100261928	NM_001280991.1	NP_001267920.1	geraniol synthase	gi|313755452|gb|ADR74217.1| geraniol synthase [Vitis vinifera]	gi|526118024|ref|NP_001267920.1| geraniol synthase [Vitis vinifera] >gi|313755454|gb|ADR74218.1| geraniol synthase [Vitis vinifera]	237.667	11	0.0027709	11.8684	0.486513
	Ch7	LOC100252749	100252749	XM_002263426.4	XP_002263462.2	glutathione S-transferase	gi|359479731|ref|XP_002263462.2| PREDICTED: glutathione S-transferase [Vitis vinifera]	gi|359479731|ref|XP_002263462.2| PREDICTED: glutathione S-transferase [Vitis vinifera]	1078.67	455.333	0.0117642	53.8656	20.1387
	Ch7	LOC100247639	100247639	XM_002263388.4	XP_002263424.1	glutathione S-transferase F13	gi|225436697|ref|XP_002263424.1| PREDICTED: glutathione S-transferase F13 [Vitis vinifera] >gi|296086587|emb|CBI32222.3| unnamed protein product, partial [Vitis vinifera]	gi|225436697|ref|XP_002263424.1| PREDICTED: glutathione S-transferase F13 [Vitis vinifera] >gi|296086587|emb|CBI32222.3| unnamed protein product, partial [Vitis vinifera]	121.667	32.6667	0.00293657	6.0757	1.4448
	Ch7	LOC100249365	100249365	XM_002268110.3	XP_002268146.2	glutathione S-transferase PARB	gi|1105494297|ref|XP_002268146.2| PREDICTED: glutathione S-transferase PARB [Vitis vinifera]	gi|1105494297|ref|XP_002268146.2| PREDICTED: glutathione S-transferase PARB [Vitis vinifera]	532	170.667	0.00081887	26.5666	7.54832
	Ch1	LOC100264789	100264789	XM_002270378.4	XP_002270414.1	glyceraldehyde-3-phosphate dehydrogenase, cytosolic	gi|297738348|emb|CBI27549.3| unnamed protein product, partial [Vitis vinifera]	gi|297738348|emb|CBI27549.3| unnamed protein product, partial [Vitis vinifera]	641.333	172	0.00317531	32.0264	7.60729
	Ch14	LOC100264808	100264808	XM_002277895.2	XP_002277931.2	homeobox protein knotted-1-like 1	gi|731416164|ref|XP_002277931.2| PREDICTED: homeobox protein knotted-1-like 1 [Vitis vinifera]	gi|731416164|ref|XP_002277931.2| PREDICTED: homeobox protein knotted-1-like 1 [Vitis vinifera]	54	8.66667	0.000509213	2.69661	0.383313
	Ch1	LOC100241577	100241577	XM_002269569.4	XP_002269605.2	homeobox-leucine zipper protein HAT5	gi|359473283|ref|XP_002269605.2| PREDICTED: homeobox-leucine zipper protein HAT5 [Vitis vinifera] >gi|296086435|emb|CBI32024.3| unnamed protein product, partial [Vitis vinifera]	gi|359473283|ref|XP_002269605.2| PREDICTED: homeobox-leucine zipper protein HAT5 [Vitis vinifera] >gi|296086435|emb|CBI32024.3| unnamed protein product, partial [Vitis vinifera]	122.667	42	0.0059444	6.12563	1.8576
	Ch9	LOC100233007	100233007	XM_002282359.4	XP_002282395.1	inositol oxygenase 1	gi|225442398|ref|XP_002282395.1| PREDICTED: inositol oxygenase 1 [Vitis vinifera] >gi|297743146|emb|CBI36013.3| unnamed protein product, partial [Vitis vinifera]	gi|225442398|ref|XP_002282395.1| PREDICTED: inositol oxygenase 1 [Vitis vinifera] >gi|297743146|emb|CBI36013.3| unnamed protein product, partial [Vitis vinifera]	169.667	37.6667	0.0059444	8.47269	1.66594
	Ch18	LOC100255862	100255862	XM_002281530.3	XP_002281566.1	jasmonate O-methyltransferase	gi|225458207|ref|XP_002281566.1| PREDICTED: jasmonate O-methyltransferase [Vitis vinifera] >gi|302142530|emb|CBI19733.3| unnamed protein product, partial [Vitis vinifera]	gi|225458207|ref|XP_002281566.1| PREDICTED: jasmonate O-methyltransferase [Vitis vinifera] >gi|302142530|emb|CBI19733.3| unnamed protein product, partial [Vitis vinifera]	232	57.3333	0.0100064	11.5854	2.53576
	Ch1	LAR1	100232982	NM_001280958.1	NP_001267887.1	leucoanthocyanidin reductase 1	gi|526117902|ref|NP_001267887.1| leucoanthocyanidin reductase 1 [Vitis vinifera] >gi|66570968|emb|CAI26309.1| leucoanthocyanidin reductase 1 [Vitis vinifera] >gi|73746994|gb|AAZ82410.1| leucoanthocyanidin reductase 1 [Vitis vinifera] >gi|297737870|emb|CBI27071.3| unnamed protein product, partial [Vitis vinifera]	gi|526117902|ref|NP_001267887.1| leucoanthocyanidin reductase 1 [Vitis vinifera] >gi|66570968|emb|CAI26309.1| leucoanthocyanidin reductase 1 [Vitis vinifera] >gi|73746994|gb|AAZ82410.1| leucoanthocyanidin reductase 1 [Vitis vinifera] >gi|297737870|emb|CBI27071.3| unnamed protein product, partial [Vitis vinifera]	3375.67	807	0.0226675	168.571	35.6924
	Ch9	LOC104880426	104880426	XM_019222361.1	XP_019077906.1	LOW QUALITY PROTEIN: 60S ribosomal protein L7-2	gi|1105501513|ref|XP_019077906.1| PREDICTED: LOW QUALITY PROTEIN: 60S ribosomal protein L7-2 [Vitis vinifera]	gi|1105501513|ref|XP_019077906.1| PREDICTED: LOW QUALITY PROTEIN: 60S ribosomal protein L7-2 [Vitis vinifera]	661.333	163.333	0.0212853	33.0252	7.22398
	Ch9	LOC100264368	100264368	XM_019222391.1	XP_019077936.1	LOW QUALITY PROTEIN: 60S ribosomal protein L7-4	gi|1105501637|ref|XP_019077936.1| PREDICTED: LOW QUALITY PROTEIN: 60S ribosomal protein L7-4 [Vitis vinifera]	gi|1105501637|ref|XP_019077936.1| PREDICTED: LOW QUALITY PROTEIN: 60S ribosomal protein L7-4 [Vitis vinifera]	422.667	43.3333	0.0218129	21.1068	1.91657
	Ch12	LOC100855151	100855151	XM_019223537.1	XP_019079082.1	LOW QUALITY PROTEIN: probable leucine-rich repeat receptor-like protein kinase At1g35710	gi|1104531092|ref|XP_019079082.1| PREDICTED: LOW QUALITY PROTEIN: probable leucine-rich repeat receptor-like protein kinase At1g35710 [Vitis vinifera]	gi|1104531092|ref|XP_019079082.1| PREDICTED: LOW QUALITY PROTEIN: probable leucine-rich repeat receptor-like protein kinase At1g35710 [Vitis vinifera]	60	4.66667	0.0146711	2.99623	0.206399
	Ch18	LOC100264736	100264736	XM_002266380.4	XP_002266416.4	LOW QUALITY PROTEIN: UDP-glycosyltransferase 88F5	gi|1104673195|ref|XP_002266416.4| PREDICTED: LOW QUALITY PROTEIN: UDP-glycosyltransferase 88F5 [Vitis vinifera]	gi|1104673195|ref|XP_002266416.4| PREDICTED: LOW QUALITY PROTEIN: UDP-glycosyltransferase 88F5 [Vitis vinifera]	20.3333	2	0.00276029	1.01539	0.0884569
	Ch5	LOC100246525	100246525	XM_002274749.4	XP_002274785.1	major allergen Pru av 1	gi|225431856|ref|XP_002274785.1| PREDICTED: major allergen Pru av 1 [Vitis vinifera] >gi|296083295|emb|CBI22931.3| unnamed protein product, partial [Vitis vinifera]	gi|225431856|ref|XP_002274785.1| PREDICTED: major allergen Pru av 1 [Vitis vinifera] >gi|296083295|emb|CBI22931.3| unnamed protein product, partial [Vitis vinifera]	275.333	15.3333	0.0361138	13.7494	0.67817
	Ch17	LOC100265585	100265585	XM_002284873.4	XP_002284909.1	malate dehydrogenase, chloroplastic	gi|225457407|ref|XP_002284909.1| PREDICTED: malate dehydrogenase, chloroplastic [Vitis vinifera]	gi|225457407|ref|XP_002284909.1| PREDICTED: malate dehydrogenase, chloroplastic [Vitis vinifera]	768.333	390.667	0.0449194	38.3684	17.2786
	Ch1	LOC100266384	100266384	XM_002284108.4	XP_002284144.1	multicopper oxidase LPR1	gi|225424189|ref|XP_002284144.1| PREDICTED: multicopper oxidase LPR1 [Vitis vinifera] >gi|297737718|emb|CBI26919.3| unnamed protein product, partial [Vitis vinifera]	gi|225424189|ref|XP_002284144.1| PREDICTED: multicopper oxidase LPR1 [Vitis vinifera] >gi|297737718|emb|CBI26919.3| unnamed protein product, partial [Vitis vinifera]	526.333	178.667	0.0121839	26.2836	7.90215
	Ch7	LOC100243049	100243049	XM_002264593.4	XP_010652653.1	myb family transcription factor EFM isoform X2	gi|731396803|ref|XP_010652653.1| PREDICTED: myb family transcription factor EFM isoform X2 [Vitis vinifera]	gi|731396803|ref|XP_010652653.1| PREDICTED: myb family transcription factor EFM isoform X2 [Vitis vinifera]	188.333	74.3333	0.0399302	9.40485	3.28765
	Ch15	LOC100253773	100253773	XM_003633835.3	XP_003633883.1	non-specific phospholipase C4 isoform X2	gi|359489132|ref|XP_003633883.1| PREDICTED: non-specific phospholipase C4 isoform X2 [Vitis vinifera]	gi|359489132|ref|XP_003633883.1| PREDICTED: non-specific phospholipase C4 isoform X2 [Vitis vinifera]	260	97.3333	0.0422137	12.9837	4.3049
	Ch17	LOC100256947	100256947	XM_002281345.3	XP_002281381.1	oleosin 18.2 kDa	gi|225456932|ref|XP_002281381.1| PREDICTED: oleosin 18.2 kDa [Vitis vinifera] >gi|147862849|emb|CAN80922.1| hypothetical protein VITISV_013175 [Vitis vinifera]	gi|225456932|ref|XP_002281381.1| PREDICTED: oleosin 18.2 kDa [Vitis vinifera] >gi|147862849|emb|CAN80922.1| hypothetical protein VITISV_013175 [Vitis vinifera]	55	3	0.0365706	2.74655	0.132685
	Ch6	LOC100253492	100253492	XM_002281157.4	XP_002281193.1	osmotin-like protein	gi|225435002|ref|XP_002281193.1| PREDICTED: osmotin-like protein [Vitis vinifera]	gi|225435002|ref|XP_002281193.1| PREDICTED: osmotin-like protein [Vitis vinifera]	5611.67	2285.67	0.0246	280.231	101.092
	Ch10	LOC100253692	100253692	XM_002266944.4	XP_002266980.1	pectinesterase	gi|225444369|ref|XP_002266980.1| PREDICTED: pectinesterase [Vitis vinifera]	gi|225444369|ref|XP_002266980.1| PREDICTED: pectinesterase [Vitis vinifera]	429.667	130	0.0228433	21.4564	5.7497
	Ch14	LOC100265584	100265584	XM_010661831.2	XP_010660133.1	pentatricopeptide repeat-containing protein At1g12300, mitochondrial-like	gi|731417024|ref|XP_010660133.1| PREDICTED: pentatricopeptide repeat-containing protein At1g12300, mitochondrial-like [Vitis vinifera]	gi|731417024|ref|XP_010660133.1| PREDICTED: pentatricopeptide repeat-containing protein At1g12300, mitochondrial-like [Vitis vinifera]	50.6667	9.33333	0.0497967	2.53015	0.412799
	Ch12	LOC100255112	100255112	XM_002280238.4	XP_002280274.1	peroxidase 3	gi|225447326|ref|XP_002280274.1| PREDICTED: peroxidase 3 [Vitis vinifera]	gi|225447326|ref|XP_002280274.1| PREDICTED: peroxidase 3 [Vitis vinifera]	946	287.333	0.0059444	47.2406	12.7083
	ChMT	psaB	4025090		YP_567075.1	photosystem I P700 apoprotein A2	gi|91983991|ref|YP_567075.1| photosystem I P700 apoprotein A2 (chloroplast) [Vitis vinifera] >gi|595789594|ref|YP_009019790.1| photosystem I P700 chlorophyll a apoprotein A2 (chloroplast) [Vitis rotundifolia] >gi|1002165214|ref|YP_009235342.1| photosystem I P700 apoprotein A2 (chloroplast) [Vitis aestivalis] >gi|1079486609|ref|YP_009306937.1| photosystem I P700 chlorophyll a apoprotein A2 (chloro…	gi|91983991|ref|YP_567075.1| photosystem I P700 apoprotein A2 (chloroplast) [Vitis vinifera] >gi|595789594|ref|YP_009019790.1| photosystem I P700 chlorophyll a apoprotein A2 (chloroplast) [Vitis rotundifolia] >gi|1002165214|ref|YP_009235342.1| photosystem I P700 apoprotein A2 (chloroplast) [Vitis aestivalis] >gi|1079486609|ref|YP_009306937.1| photosystem I P700 chlorophyll a apoprotein A2 (chloro…	240.333	9.66667	0.0260072	12.0016	0.427542
	Ch1	LOC100241347	100241347	XM_002267631.4	XP_002267667.1	polyamine oxidase	gi|225425517|ref|XP_002267667.1| PREDICTED: polyamine oxidase [Vitis vinifera] >gi|297739028|emb|CBI28517.3| unnamed protein product, partial [Vitis vinifera]	gi|225425517|ref|XP_002267667.1| PREDICTED: polyamine oxidase [Vitis vinifera] >gi|297739028|emb|CBI28517.3| unnamed protein product, partial [Vitis vinifera]	14800	7289	0.0448793	739.071	322.381
	Ch8	LOC100250296	100250296	XM_002277198.4	XP_002277234.1	polygalacturonase	gi|225441690|ref|XP_002277234.1| PREDICTED: polygalacturonase [Vitis vinifera] >gi|297739722|emb|CBI29904.3| unnamed protein product, partial [Vitis vinifera]	gi|225441690|ref|XP_002277234.1| PREDICTED: polygalacturonase [Vitis vinifera] >gi|297739722|emb|CBI29904.3| unnamed protein product, partial [Vitis vinifera]	251.667	0.333333	0.0219968	12.5675	0.0147428
	Ch14	LOC100248572	100248572	XM_019224747.1	XP_019080292.1	probable disease resistance protein At4g27220	gi|1104593157|ref|XP_019080292.1| PREDICTED: probable disease resistance protein At4g27220 [Vitis vinifera]	gi|1104593157|ref|XP_019080292.1| PREDICTED: probable disease resistance protein At4g27220 [Vitis vinifera]	715.333	4.66667	0.000191356	35.7218	0.206399
	Ch14	LOC100243559	100243559	XM_019225357.1	XP_019080902.1	probable disease resistance protein At4g27220 isoform X2	gi|1104654975|ref|XP_019080902.1| PREDICTED: probable disease resistance protein At4g27220 isoform X2 [Vitis vinifera]	gi|1104654975|ref|XP_019080902.1| PREDICTED: probable disease resistance protein At4g27220 isoform X2 [Vitis vinifera]	244.667	4	0.0059444	12.218	0.176914
	Ch19	LOC100261799	100261799	XM_002264789.4	XP_002264825.1	probable glutathione S-transferase parC	gi|225469402|ref|XP_002264825.1| PREDICTED: probable glutathione S-transferase parC [Vitis vinifera]	gi|225469402|ref|XP_002264825.1| PREDICTED: probable glutathione S-transferase parC [Vitis vinifera]	76.6667	1.66667	0.0219968	3.82852	0.0737141
	Ch7	LOC100256084	100256084	XM_002279375.3	XP_010652738.1	probable prolyl 4-hydroxylase 9 isoform X3	gi|731397033|ref|XP_010652738.1| PREDICTED: probable prolyl 4-hydroxylase 9 isoform X3 [Vitis vinifera]	gi|731397033|ref|XP_010652738.1| PREDICTED: probable prolyl 4-hydroxylase 9 isoform X3 [Vitis vinifera]	111.667	34.3333	0.00793755	5.57633	1.51851
	Ch1	LOC100259463	100259463	XM_002281342.4	XP_002281378.1	probable S-adenosylmethionine-dependent methyltransferase At5g37990	gi|225424401|ref|XP_002281378.1| PREDICTED: probable S-adenosylmethionine-dependent methyltransferase At5g37990 [Vitis vinifera]	gi|225424401|ref|XP_002281378.1| PREDICTED: probable S-adenosylmethionine-dependent methyltransferase At5g37990 [Vitis vinifera]	73	0.333333	0.0333957	3.64542	0.0147428
	Ch1	LOC100264480	100264480	XM_002281057.3	XP_002281093.1	probable transmembrane ascorbate ferrireductase 4	gi|225423853|ref|XP_002281093.1| PREDICTED: probable transmembrane ascorbate ferrireductase 4 [Vitis vinifera] >gi|297737878|emb|CBI27079.3| unnamed protein product, partial [Vitis vinifera]	gi|225423853|ref|XP_002281093.1| PREDICTED: probable transmembrane ascorbate ferrireductase 4 [Vitis vinifera] >gi|297737878|emb|CBI27079.3| unnamed protein product, partial [Vitis vinifera]	275.333	113.333	0.034299	13.7494	5.01256
	Ch8	LOC100255547	100255547	XM_002269249.3	XP_002269285.1	probable xyloglucan endotransglucosylase/hydrolase protein 32	gi|225441185|ref|XP_002269285.1| PREDICTED: probable xyloglucan endotransglucosylase/hydrolase protein 32 [Vitis vinifera]	gi|225441185|ref|XP_002269285.1| PREDICTED: probable xyloglucan endotransglucosylase/hydrolase protein 32 [Vitis vinifera]	466	146.667	0.040807	23.2708	6.48684
	Ch2	LOC100242080	100242080	XM_010664737.2	XP_010663039.1	protein ABHD17C isoform X2	gi|731380572|ref|XP_010663035.1| PREDICTED: protein ABHD17B isoform X1 [Vitis vinifera]	gi|731380576|ref|XP_010663039.1| PREDICTED: protein ABHD17C isoform X2 [Vitis vinifera]	435.667	216.333	0.0328928	21.756	9.56809
	Ch11	LOC100241039	100241039	XM_002270834.4	XP_002270870.2	protein DETOXIFICATION 16 isoform X1	gi|359485071|ref|XP_002270870.2| PREDICTED: protein DETOXIFICATION 16 isoform X1 [Vitis vinifera]	gi|359485071|ref|XP_002270870.2| PREDICTED: protein DETOXIFICATION 16 isoform X1 [Vitis vinifera]	38	7	0.0114909	1.89762	0.309599
	Ch11	LOC100263305	100263305	XM_010658510.2	XP_010656812.1	protein DETOXIFICATION 16 isoform X2	gi|225446148|ref|XP_002270905.1| PREDICTED: protein DETOXIFICATION 16 isoform X1 [Vitis vinifera]	gi|225446148|ref|XP_002270905.1| PREDICTED: protein DETOXIFICATION 16 isoform X1 [Vitis vinifera]	112.333	36.6667	0.0329586	5.60962	1.62171
	Ch16	LOC100250967	100250967	XM_002272584.4	XP_002272620.2	protein DETOXIFICATION 35	gi|359490480|ref|XP_002272620.2| PREDICTED: protein DETOXIFICATION 35 [Vitis vinifera]	gi|359490480|ref|XP_002272620.2| PREDICTED: protein DETOXIFICATION 35 [Vitis vinifera]	761.333	323.667	0.030332	38.0189	14.3153
	Ch12	LOC100241387	100241387	XM_002279451.3	XP_002279487.1	protein DETOXIFICATION 40	gi|225447286|ref|XP_002279487.1| PREDICTED: protein DETOXIFICATION 40 [Vitis vinifera]	gi|225447286|ref|XP_002279487.1| PREDICTED: protein DETOXIFICATION 40 [Vitis vinifera]	60.6667	1.33333	0.0186297	3.02953	0.0589713
	Ch7	LOC100257315	100257315	XM_002272905.4	XP_002272941.1	protein EXORDIUM-like 2	gi|225437453|ref|XP_002272941.1| PREDICTED: protein EXORDIUM-like 2 [Vitis vinifera] >gi|297743927|emb|CBI36897.3| unnamed protein product, partial [Vitis vinifera]	gi|225437453|ref|XP_002272941.1| PREDICTED: protein EXORDIUM-like 2 [Vitis vinifera] >gi|297743927|emb|CBI36897.3| unnamed protein product, partial [Vitis vinifera]	412.667	14.3333	0.0194729	20.6074	0.633941
	Ch4	LOC100263835	100263835	XM_002263086.3	XP_002263122.1	protein GLUTAMINE DUMPER 2-like	gi|225430575|ref|XP_002263122.1| PREDICTED: protein GLUTAMINE DUMPER 2-like [Vitis vinifera]	gi|225430575|ref|XP_002263122.1| PREDICTED: protein GLUTAMINE DUMPER 2-like [Vitis vinifera]	219.333	61.6667	0.00688076	10.9529	2.72742
	Ch3	LOC100246340	100246340	XM_002267603.3	XP_002267639.3	protein SRG1-like	gi|1105483622|ref|XP_002267639.3| PREDICTED: protein SRG1-like [Vitis vinifera]	gi|1105483622|ref|XP_002267639.3| PREDICTED: protein SRG1-like [Vitis vinifera]	277.333	89.6667	0.00474688	13.8493	3.96582
	Ch13	LOC100252264	100252264	XM_019224631.1	XP_019080176.1	protein ZINC INDUCED FACILITATOR 1 isoform X2	gi|731414146|ref|XP_002277598.2| PREDICTED: protein ZINC INDUCED FACILITATOR-LIKE 1 isoform X1 [Vitis vinifera]	gi|1104570028|ref|XP_019080176.1| PREDICTED: protein ZINC INDUCED FACILITATOR 1 isoform X2 [Vitis vinifera]	16.3333	0.333333	0.0380385	0.815642	0.0147428
	Ch6	LOC100241560	100241560	XM_010653074.2	XP_010651376.1	protochlorophyllide-dependent translocon component 52, chloroplastic	gi|731393206|ref|XP_010651376.1| PREDICTED: protochlorophyllide-dependent translocon component 52, chloroplastic [Vitis vinifera]	gi|731393206|ref|XP_010651376.1| PREDICTED: protochlorophyllide-dependent translocon component 52, chloroplastic [Vitis vinifera]	357.667	83.3333	0.0114909	17.8609	3.6857
	Ch3	LOC109121548	109121548	XM_019218811.1	XP_019074356.1	putative disease resistance protein At1g50180	gi|1105483786|ref|XP_019074356.1| PREDICTED: putative disease resistance protein At1g50180 [Vitis vinifera]	gi|1105483786|ref|XP_019074356.1| PREDICTED: putative disease resistance protein At1g50180 [Vitis vinifera]	105.667	2.66667	0.0149647	5.2767	0.117943
	Ch13	LOC100249452	100249452	XM_019224128.1	XP_019079673.1	putative disease resistance protein At3g14460	gi|1104557339|ref|XP_019079673.1| PREDICTED: putative disease resistance protein At3g14460 [Vitis vinifera]	gi|1104557339|ref|XP_019079673.1| PREDICTED: putative disease resistance protein At3g14460 [Vitis vinifera]	228.667	18.6667	0.0234433	11.419	0.825598
	Ch1	LOC104877428	104877428	XM_010651003.1	XP_010649305.1	putative disease resistance protein RGA1	gi|731371735|ref|XP_010649305.1| PREDICTED: putative disease resistance protein RGA1 [Vitis vinifera]	gi|731371735|ref|XP_010649305.1| PREDICTED: putative disease resistance protein RGA1 [Vitis vinifera]	384.667	28.6667	0.030332	19.2092	1.26788
	Ch13	LOC109123723	109123723	XM_019224258.1	XP_019079803.1	putative disease resistance RPP13-like protein 1 isoform X2	gi|1104560920|ref|XP_019079803.1| PREDICTED: putative disease resistance RPP13-like protein 1 isoform X2 [Vitis vinifera]	gi|1104560920|ref|XP_019079803.1| PREDICTED: putative disease resistance RPP13-like protein 1 isoform X2 [Vitis vinifera]	200	26.3333	0.0329586	9.98745	1.16468
	Ch13	LOC100257051	100257051	XM_019224588.1	XP_019080133.1	putative receptor-like protein kinase At3g47110	gi|1104568293|ref|XP_019080133.1| PREDICTED: putative receptor-like protein kinase At3g47110 [Vitis vinifera]	gi|1104568293|ref|XP_019080133.1| PREDICTED: putative receptor-like protein kinase At3g47110 [Vitis vinifera]	97.6667	7	0.010242	4.8772	0.309599
	Ch9	LOC100266984	100266984	XM_010656537.2	XP_010654839.1	pyrophosphate-energized vacuolar membrane proton pump 1-like	gi|731402905|ref|XP_010654839.1| PREDICTED: pyrophosphate-energized vacuolar membrane proton pump 1-like [Vitis vinifera]	gi|731402905|ref|XP_010654839.1| PREDICTED: pyrophosphate-energized vacuolar membrane proton pump 1-like [Vitis vinifera]	435.333	60	0.00565174	21.7393	2.65371
	ChMT	rpl16	4025020		YP_567115.1	ribosomal protein L16	gi|91984029|ref|YP_567115.1| ribosomal protein L16 (chloroplast) [Vitis vinifera] >gi|224365674|ref|YP_002608401.1| ribosomal protein L16 [Vitis vinifera] >gi|595789634|ref|YP_009019829.1| ribosomal protein L16 (chloroplast) [Vitis rotundifolia] >gi|1002165254|ref|YP_009235381.1| ribosomal protein L16 (chloroplast) [Vitis aestivalis] >gi|1079486620|ref|YP_009306976.1| ribosomal protein L16 (chlor…	gi|91984029|ref|YP_567115.1| ribosomal protein L16 (chloroplast) [Vitis vinifera] >gi|224365674|ref|YP_002608401.1| ribosomal protein L16 [Vitis vinifera] >gi|595789634|ref|YP_009019829.1| ribosomal protein L16 (chloroplast) [Vitis rotundifolia] >gi|1002165254|ref|YP_009235381.1| ribosomal protein L16 (chloroplast) [Vitis aestivalis] >gi|1079486620|ref|YP_009306976.1| ribosomal protein L16 (chlor…	2925.33	55	0.0059444	146.083	2.43256
	Ch11	LOC100251863	100251863	XM_019222924.1	XP_019078469.1	spermidine hydroxycinnamoyl transferase	gi|1104524635|ref|XP_019078469.1| PREDICTED: spermidine hydroxycinnamoyl transferase [Vitis vinifera]	gi|1104524635|ref|XP_019078469.1| PREDICTED: spermidine hydroxycinnamoyl transferase [Vitis vinifera]	42.6667	8	0.0277365	2.13066	0.353828
	Ch11	LOC100246835	100246835	XM_002274659.4	XP_002274695.1	spermidine hydroxycinnamoyl transferase-like	gi|225445804|ref|XP_002274695.1| PREDICTED: spermidine hydroxycinnamoyl transferase-like [Vitis vinifera]	gi|225445804|ref|XP_002274695.1| PREDICTED: spermidine hydroxycinnamoyl transferase-like [Vitis vinifera]	359	4.33333	0.000158679	17.9275	0.191657
	Ch14	LOC104881446	104881446	XM_019225007.1	XP_019080552.1	sugar transporter ERD6-like 3 isoform X4	gi|1104644666|ref|XP_019080552.1| PREDICTED: sugar transporter ERD6-like 3 isoform X4 [Vitis vinifera]	gi|1104644666|ref|XP_019080552.1| PREDICTED: sugar transporter ERD6-like 3 isoform X4 [Vitis vinifera]	40.6667	3.33333	0.0100405	2.03078	0.147428
	Ch14	LOC100241809	100241809	XM_002268440.4	XP_002268476.2	superoxide dismutase [Cu-Zn] isoform X1	gi|731416681|ref|XP_002268476.2| PREDICTED: superoxide dismutase [Cu-Zn] isoform X1 [Vitis vinifera]	gi|731416681|ref|XP_002268476.2| PREDICTED: superoxide dismutase [Cu-Zn] isoform X1 [Vitis vinifera]	2245.67	76.6667	0.00956139	112.142	3.39085
	Ch6	TFL1A	100233008	NM_001281000.1	NP_001267929.1	TFL1A protein	gi|526118059|ref|NP_001267929.1| TFL1A protein [Vitis vinifera] >gi|115503904|gb|ABI99466.1| TFL1A protein [Vitis vinifera] >gi|147779503|emb|CAN69924.1| hypothetical protein VITISV_019378 [Vitis vinifera] >gi|267847207|gb|ACY80736.1| TFL1A protein [Vitis vinifera] >gi|295148795|gb|ADF80895.1| terminal flower 1 [Vitis aestivalis] >gi|295148799|gb|ADF80897.1| terminal flower 1 [Vitis cinerea] >gi|…	gi|526118059|ref|NP_001267929.1| TFL1A protein [Vitis vinifera] >gi|115503904|gb|ABI99466.1| TFL1A protein [Vitis vinifera] >gi|147779503|emb|CAN69924.1| hypothetical protein VITISV_019378 [Vitis vinifera] >gi|267847207|gb|ACY80736.1| TFL1A protein [Vitis vinifera] >gi|295148795|gb|ADF80895.1| terminal flower 1 [Vitis aestivalis] >gi|295148799|gb|ADF80897.1| terminal flower 1 [Vitis cinerea] >gi|…	12.3333	1.33333	0.0493778	0.615893	0.0589713
	Ch18	LOC100257373	100257373	XM_002274101.4	XP_002274137.1	thaumatin-like protein 1b	gi|225457943|ref|XP_002274137.1| PREDICTED: thaumatin-like protein 1b [Vitis vinifera] >gi|302142680|emb|CBI19883.3| unnamed protein product, partial [Vitis vinifera]	gi|225457943|ref|XP_002274137.1| PREDICTED: thaumatin-like protein 1b [Vitis vinifera] >gi|302142680|emb|CBI19883.3| unnamed protein product, partial [Vitis vinifera]	871	363	0.0140272	43.4953	16.0549
	Ch18	LOC100261816	100261816	XM_010666885.2	XP_019071780.1	TMV resistance protein N	gi|731430823|ref|XP_010665187.1| PREDICTED: TMV resistance protein N [Vitis vinifera] >gi|1104673048|ref|XP_019071780.1| PREDICTED: TMV resistance protein N [Vitis vinifera]	gi|731430823|ref|XP_010665187.1| PREDICTED: TMV resistance protein N [Vitis vinifera] >gi|1104673048|ref|XP_019071780.1| PREDICTED: TMV resistance protein N [Vitis vinifera]	54.3333	6	0.0422137	2.71326	0.265371
	Ch18	LOC100246044	100246044	XM_019216242.1	XP_019071787.1	TMV resistance protein N-like isoform X1	gi|1104673124|ref|XP_019071787.1| PREDICTED: TMV resistance protein N-like isoform X1 [Vitis vinifera]	gi|1104673124|ref|XP_019071787.1| PREDICTED: TMV resistance protein N-like isoform X1 [Vitis vinifera]	461.333	5.66667	0.00589739	23.0377	0.250628
	Ch12	LOC100246324	100246324	XM_019223449.1	XP_019078998.1	TMV resistance protein N-like isoform X4	gi|731410927|ref|XP_010657771.1| PREDICTED: TMV resistance protein N-like isoform X3 [Vitis vinifera] >gi|731410929|ref|XP_010657772.1| PREDICTED: TMV resistance protein N-like isoform X3 [Vitis vinifera]	gi|1104530540|ref|XP_019078998.1| PREDICTED: TMV resistance protein N-like isoform X4 [Vitis vinifera]	26.3333	3	0.024733	1.31501	0.132685
	Ch15	LOC100253657	100253657	XM_010662999.2	XP_010661301.1	transcription factor bHLH91	gi|731420200|ref|XP_010661301.1| PREDICTED: transcription factor bHLH91 [Vitis vinifera]	gi|731420200|ref|XP_010661301.1| PREDICTED: transcription factor bHLH91 [Vitis vinifera]	20	3.66667	0.0299104	0.998745	0.162171
	Ch17	LOC100264526	100264526	XM_002276521.4	XP_002276557.3	transcription factor bHLH93	gi|731426420|ref|XP_002276557.3| PREDICTED: transcription factor bHLH93 [Vitis vinifera]	gi|731426420|ref|XP_002276557.3| PREDICTED: transcription factor bHLH93 [Vitis vinifera]	224.333	40	0.000102864	11.2026	1.76914
	Ch7	LOC100260285	100260285	XM_010654388.2	XP_010652690.1	transcription factor bHLH94	gi|731396893|ref|XP_010652690.1| PREDICTED: transcription factor bHLH94 [Vitis vinifera]	gi|731396893|ref|XP_010652690.1| PREDICTED: transcription factor bHLH94 [Vitis vinifera]	30.6667	6	0.0260371	1.53141	0.265371
	Ch14	LOC100261443	100261443	XM_002281047.4	XP_002281083.2	transcription factor bHLH94	gi|359487778|ref|XP_002281083.2| PREDICTED: transcription factor bHLH94 [Vitis vinifera] >gi|296088296|emb|CBI36741.3| unnamed protein product, partial [Vitis vinifera]	gi|359487778|ref|XP_002281083.2| PREDICTED: transcription factor bHLH94 [Vitis vinifera] >gi|296088296|emb|CBI36741.3| unnamed protein product, partial [Vitis vinifera]	149.667	46	0.00829183	7.47394	2.03451
	Ch14	LOC100248383	100248383	XM_010662016.2	XP_010660318.1	transcription factor MYB90	gi|731417479|ref|XP_010660318.1| PREDICTED: transcription factor MYB90 [Vitis vinifera]	gi|731417479|ref|XP_010660318.1| PREDICTED: transcription factor MYB90 [Vitis vinifera]	1064.67	186.333	0.0475573	53.1665	8.24124
	Ch12	LOC100248917	100248917	XM_002278258.3	XP_002278294.1	trans-resveratrol di-O-methyltransferase	gi|225446494|ref|XP_002278294.1| PREDICTED: trans-resveratrol di-O-methyltransferase [Vitis vinifera]	gi|225446494|ref|XP_002278294.1| PREDICTED: trans-resveratrol di-O-methyltransferase [Vitis vinifera]	22.6667	1	0.0226675	1.13191	0.0442285
	Ch1	LOC100266640	100266640	XM_002268777.3	XP_002268813.1	trihelix transcription factor ASR3-like	gi|225425953|ref|XP_002268813.1| PREDICTED: trihelix transcription factor ASR3-like [Vitis vinifera]	gi|225425953|ref|XP_002268813.1| PREDICTED: trihelix transcription factor ASR3-like [Vitis vinifera]	111.333	40.6667	0.0222739	5.55968	1.79862
	Ch18	LOC100247819	100247819	XM_002266313.4	XP_002266349.1	UDP-glycosyltransferase 88F5	gi|225460452|ref|XP_002266349.1| PREDICTED: UDP-glycosyltransferase 88F5 [Vitis vinifera] >gi|147856041|emb|CAN78620.1| hypothetical protein VITISV_034824 [Vitis vinifera]	gi|225460452|ref|XP_002266349.1| PREDICTED: UDP-glycosyltransferase 88F5 [Vitis vinifera] >gi|147856041|emb|CAN78620.1| hypothetical protein VITISV_034824 [Vitis vinifera]	1125.67	71	0.0059444	56.2127	3.14022
	Ch14	LOC100265275	100265275	XM_002270108.4	XP_002270144.3	uncharacterized protein At4g22758	gi|731417469|ref|XP_002270144.3| PREDICTED: uncharacterized protein At4g22758 [Vitis vinifera]	gi|731417469|ref|XP_002270144.3| PREDICTED: uncharacterized protein At4g22758 [Vitis vinifera]	26.3333	3.66667	0.0222739	1.31501	0.162171
	Ch5	LOC100244834	100244834	XM_002269990.4	XP_002270026.1	uncharacterized protein DDB_G0271670	gi|225431743|ref|XP_002270026.1| PREDICTED: uncharacterized protein DDB_G0271670 [Vitis vinifera]	gi|225431743|ref|XP_002270026.1| PREDICTED: uncharacterized protein DDB_G0271670 [Vitis vinifera]	836	453.667	0.0395779	41.7475	20.065
	Ch3	LOC100241214	100241214	XM_002267650.3	XP_002267686.1	uncharacterized protein LOC100241214	gi|225429027|ref|XP_002267686.1| PREDICTED: uncharacterized protein LOC100241214 [Vitis vinifera] >gi|296083030|emb|CBI22434.3| unnamed protein product, partial [Vitis vinifera]	gi|225429027|ref|XP_002267686.1| PREDICTED: uncharacterized protein LOC100241214 [Vitis vinifera] >gi|296083030|emb|CBI22434.3| unnamed protein product, partial [Vitis vinifera]	581.667	246	0.0365706	29.0468	10.8802
	Ch4	LOC100243660	100243660	XM_019219251.1	XP_019074796.1	uncharacterized protein LOC100243660	gi|1105485949|ref|XP_019074796.1| PREDICTED: uncharacterized protein LOC100243660 [Vitis vinifera]	gi|1105485949|ref|XP_019074796.1| PREDICTED: uncharacterized protein LOC100243660 [Vitis vinifera]	43.3333	0.333333	0.0282025	2.16395	0.0147428
	Ch17	LOC100247554	100247554	XM_010665460.2	XP_010663762.1	uncharacterized protein LOC100247554	gi|731426864|ref|XP_010663762.1| PREDICTED: uncharacterized protein LOC100247554 [Vitis vinifera]	gi|731426864|ref|XP_010663762.1| PREDICTED: uncharacterized protein LOC100247554 [Vitis vinifera]	49.6667	8.33333	0.00868332	2.48022	0.36857
	Ch5	LOC100249459	100249459	XM_010651697.2	XP_019075750.1	uncharacterized protein LOC100249459 isoform X2	gi|731389498|ref|XP_010649999.1| PREDICTED: uncharacterized protein LOC100249459 isoform X1 [Vitis vinifera]	gi|1105490527|ref|XP_019075750.1| PREDICTED: uncharacterized protein LOC100249459 isoform X2 [Vitis vinifera]	64	4.66667	0.0021977	3.19598	0.206399
	Ch9	LOC100251572	100251572	XM_019222047.1	XP_019077592.1	uncharacterized protein LOC100251572	gi|731403037|ref|XP_010654884.1| PREDICTED: uncharacterized protein LOC100251572 [Vitis vinifera] >gi|1105500202|ref|XP_019077592.1| PREDICTED: uncharacterized protein LOC100251572 [Vitis vinifera]	gi|731403037|ref|XP_010654884.1| PREDICTED: uncharacterized protein LOC100251572 [Vitis vinifera] >gi|1105500202|ref|XP_019077592.1| PREDICTED: uncharacterized protein LOC100251572 [Vitis vinifera]	30	1	0.0494371	1.49812	0.0442285
	Ch13	LOC100262621	100262621	XM_019224215.1	XP_019079760.1	uncharacterized protein LOC100262621	gi|731413337|ref|XP_010658693.1| PREDICTED: uncharacterized protein LOC100262621 [Vitis vinifera] >gi|1104560195|ref|XP_019079760.1| PREDICTED: uncharacterized protein LOC100262621 [Vitis vinifera] >gi|296090388|emb|CBI40207.3| unnamed protein product, partial [Vitis vinifera]	gi|731413337|ref|XP_010658693.1| PREDICTED: uncharacterized protein LOC100262621 [Vitis vinifera] >gi|1104560195|ref|XP_019079760.1| PREDICTED: uncharacterized protein LOC100262621 [Vitis vinifera] >gi|296090388|emb|CBI40207.3| unnamed protein product, partial [Vitis vinifera]	150.333	4.33333	0.0309537	7.50723	0.191657
	Ch14	LOC100264593	100264593	XM_010662758.2	XP_019080674.1	uncharacterized protein LOC100264593 isoform X7	gi|731419534|ref|XP_010661052.1| PREDICTED: uncharacterized protein LOC100264593 isoform X1 [Vitis vinifera]	gi|731419546|ref|XP_010661059.1| PREDICTED: uncharacterized protein LOC100264593 isoform X7 [Vitis vinifera] >gi|731419548|ref|XP_010661060.1| PREDICTED: uncharacterized protein LOC100264593 isoform X7 [Vitis vinifera] >gi|1104645858|ref|XP_019080674.1| PREDICTED: uncharacterized protein LOC100264593 isoform X7 [Vitis vinifera]	250.667	51.3333	0.0333957	12.5176	2.27039
	Ch9	LOC100266878	100266878	XM_002276454.3	XP_002276490.2	uncharacterized protein LOC100266878	gi|731402163|ref|XP_002276490.2| PREDICTED: uncharacterized protein LOC100266878 [Vitis vinifera]	gi|731402163|ref|XP_002276490.2| PREDICTED: uncharacterized protein LOC100266878 [Vitis vinifera]	183.333	63.6667	0.047565	9.15516	2.81588
	Ch2	LOC100852507	100852507	XM_010663994.2	XP_010662296.1	uncharacterized protein LOC100852507	gi|731380155|ref|XP_010662296.1| PREDICTED: uncharacterized protein LOC100852507 [Vitis vinifera]	gi|731380155|ref|XP_010662296.1| PREDICTED: uncharacterized protein LOC100852507 [Vitis vinifera]	25.3333	4.66667	0.0465958	1.26508	0.206399
	Ch14	LOC100854480	100854480	XM_019225358.1	XP_019080903.1	uncharacterized protein LOC100854480 isoform X2	gi|1104654980|ref|XP_019080903.1| PREDICTED: uncharacterized protein LOC100854480 isoform X2 [Vitis vinifera]	gi|1104654980|ref|XP_019080903.1| PREDICTED: uncharacterized protein LOC100854480 isoform X2 [Vitis vinifera]	881.667	4.66667	0.00829183	44.028	0.206399
	Ch9	LOC100855084	100855084	XM_019221945.1	XP_019077490.1	uncharacterized protein LOC100855084 isoform X1	gi|1105499719|ref|XP_019077491.1| PREDICTED: uncharacterized protein LOC100855084 isoform X2 [Vitis vinifera]	gi|1105499717|ref|XP_019077490.1| PREDICTED: uncharacterized protein LOC100855084 isoform X1 [Vitis vinifera]	275.667	20.6667	0.0186297	13.766	0.914055
	Ch3	LOC104877390	104877390	XM_019218757.1	XP_019074302.1	uncharacterized protein LOC104877390	gi|1105483688|ref|XP_019074302.1| PREDICTED: uncharacterized protein LOC104877390 [Vitis vinifera]	gi|1105483688|ref|XP_019074302.1| PREDICTED: uncharacterized protein LOC104877390 [Vitis vinifera]	39.6667	2.66667	0.0361138	1.98084	0.117943
	Ch9	LOC104880365	104880365	XM_019222017.1	XP_019077563.1	uncharacterized protein LOC104880365 isoform X2	gi|1105500099|ref|XP_019077557.1| PREDICTED: uncharacterized protein LOC104880365 isoform X1 [Vitis vinifera] >gi|1105500101|ref|XP_019077558.1| PREDICTED: uncharacterized protein LOC104880365 isoform X1 [Vitis vinifera] >gi|1105500103|ref|XP_019077559.1| PREDICTED: uncharacterized protein LOC104880365 isoform X1 [Vitis vinifera] >gi|1105500105|ref|XP_019077560.1| PREDICTED: uncharacterized prote…	gi|1105500111|ref|XP_019077563.1| PREDICTED: uncharacterized protein LOC104880365 isoform X2 [Vitis vinifera]	69	1.33333	0.0422137	3.44567	0.0589713
	Ch9	LOC104880390	104880390	XM_010656864.1	XP_010655166.1	uncharacterized protein LOC104880390	gi|731403730|ref|XP_010655166.1| PREDICTED: uncharacterized protein LOC104880390 [Vitis vinifera]	gi|731403730|ref|XP_010655166.1| PREDICTED: uncharacterized protein LOC104880390 [Vitis vinifera]	31	0.333333	0.0219968	1.54805	0.0147428
	Ch14	LOC104881442	104881442	XM_019224742.1	XP_019080287.1	uncharacterized protein LOC104881442	gi|1104592927|ref|XP_019080287.1| PREDICTED: uncharacterized protein LOC104881442 [Vitis vinifera]	gi|1104592927|ref|XP_019080287.1| PREDICTED: uncharacterized protein LOC104881442 [Vitis vinifera]	136.333	1	0.0140272	6.80811	0.0442285
	Ch19	LOC109121809	109121809	XM_019217100.1	XP_019072645.1	uncharacterized protein LOC109121809	gi|1104682126|ref|XP_019072645.1| PREDICTED: uncharacterized protein LOC109121809 [Vitis vinifera]	gi|1104682126|ref|XP_019072645.1| PREDICTED: uncharacterized protein LOC109121809 [Vitis vinifera]	96.6667	7.33333	0.00730245	4.82727	0.324342
	Ch13	LOC109123622	109123622	XM_019223920.1	XP_019079465.1	uncharacterized protein LOC109123622	gi|1104545358|ref|XP_019079465.1| PREDICTED: uncharacterized protein LOC109123622 [Vitis vinifera] >gi|1104545364|ref|XP_019079466.1| PREDICTED: uncharacterized protein LOC109123622 [Vitis vinifera]	gi|1104545358|ref|XP_019079465.1| PREDICTED: uncharacterized protein LOC109123622 [Vitis vinifera] >gi|1104545364|ref|XP_019079466.1| PREDICTED: uncharacterized protein LOC109123622 [Vitis vinifera]	25.3333	0.333333	0.0299104	1.26508	0.0147428
	Ch14	LOC109123833	109123833	XM_019224800.1	XP_019080345.1	uncharacterized protein LOC109123833	gi|1104594593|ref|XP_019080345.1| PREDICTED: uncharacterized protein LOC109123833 [Vitis vinifera]	gi|1104594593|ref|XP_019080345.1| PREDICTED: uncharacterized protein LOC109123833 [Vitis vinifera]	29	0.666667	0.0364683	1.44818	0.0294856
	Ch14	LOC104881356	104881356	XM_019224799.1	XP_019080344.1	UPF0481 protein At3g47200-like	gi|1104594588|ref|XP_019080344.1| PREDICTED: UPF0481 protein At3g47200-like [Vitis vinifera]	gi|1104594588|ref|XP_019080344.1| PREDICTED: UPF0481 protein At3g47200-like [Vitis vinifera]	145.667	47.6667	0.0475573	7.27419	2.10822
	Ch15	LOC104881911	104881911	XM_010663442.2	XP_010661744.1	UPF0481 protein At3g47200-like	gi|731421426|ref|XP_010661744.1| PREDICTED: UPF0481 protein At3g47200-like [Vitis vinifera]	gi|731421426|ref|XP_010661744.1| PREDICTED: UPF0481 protein At3g47200-like [Vitis vinifera]	217.333	34.3333	0.0361138	10.853	1.51851
	Ch19	LOC100258085	100258085	XM_010646545.2	XP_002265140.1	vacuolar amino acid transporter 1	gi|225465048|ref|XP_002265140.1| PREDICTED: vacuolar amino acid transporter 1 [Vitis vinifera] >gi|731433922|ref|XP_010644844.1| PREDICTED: vacuolar amino acid transporter 1 [Vitis vinifera] >gi|731433924|ref|XP_010644845.1| PREDICTED: vacuolar amino acid transporter 1 [Vitis vinifera] >gi|731433926|ref|XP_010644846.1| PREDICTED: vacuolar amino acid transporter 1 [Vitis vinifera] >gi|731433928|re…	gi|225465048|ref|XP_002265140.1| PREDICTED: vacuolar amino acid transporter 1 [Vitis vinifera] >gi|731433922|ref|XP_010644844.1| PREDICTED: vacuolar amino acid transporter 1 [Vitis vinifera] >gi|731433924|ref|XP_010644845.1| PREDICTED: vacuolar amino acid transporter 1 [Vitis vinifera] >gi|731433926|ref|XP_010644846.1| PREDICTED: vacuolar amino acid transporter 1 [Vitis vinifera] >gi|731433928|re…	949.333	406.667	0.00565174	47.4071	17.9862
	Ch3	LOC104878534	104878534	XM_010649089.2	XP_010647391.1	vinorine synthase-like	gi|297744686|emb|CBI37948.3| unnamed protein product, partial [Vitis vinifera]	gi|297744686|emb|CBI37948.3| unnamed protein product, partial [Vitis vinifera]	1555	166.667	0.0414157	77.6524	7.37141
	Ch1	LOC109121469	109121469	XM_019222770.1	XP_019078315.1	zinc transporter 5-like	gi|1104510845|ref|XP_019078315.1| PREDICTED: zinc transporter 5-like [Vitis vinifera] >gi|147860029|emb|CAN83128.1| hypothetical protein VITISV_029536 [Vitis vinifera] >gi|381282974|gb|AFG19376.1| zinc transporter protein [Vitis vinifera]	gi|1104510845|ref|XP_019078315.1| PREDICTED: zinc transporter 5-like [Vitis vinifera] >gi|147860029|emb|CAN83128.1| hypothetical protein VITISV_029536 [Vitis vinifera] >gi|381282974|gb|AFG19376.1| zinc transporter protein [Vitis vinifera]	600.667	272	0.0272752	29.9956	12.0301
	Ch1	LOC100241595	100241595						150	20.3333	0.0280327	7.49059	0.899312
	Ch2	LOC104882473	104882473						116.333	1	0.0100405	5.80937	0.0442285
	Ch3	LOC109122263	109122263						88.6667	4	0.0299104	4.42777	0.176914
	Ch3	LOC100258247	100258247						11939	3971.67	0.0333094	596.201	175.661
	Ch4	LOC100852666	100852666						360.333	49.3333	0.0263145	17.9941	2.18194
	Ch5	LOC100265271	100265271						214.333	23.3333	0.0395779	10.7032	1.032
	Ch6	LOC100257066	100257066						109.333	45.3333	0.0424839	5.4598	2.00502
	Ch6	LOC100267276	100267276						98.3333	21.3333	0.034299	4.9105	0.94354
	Ch6	LOC109122764	109122764						654.667	161.333	0.0342698	32.6922	7.13552
	Ch7	LOC100256019	100256019						894.333	2	0.0132362	44.6605	0.0884569
	Ch8	LOC100242714	100242714						40.3333	1.33333	0.0451052	2.01414	0.0589713
	Ch8	LOC100240876	100240876						229.667	24	0.0187312	11.4689	1.06148
	Ch9	LOC104880214	104880214						62	2	0.010242	3.09611	0.0884569
	Ch9	LOC109123119	109123119						157.667	15	0.0158697	7.87344	0.663427
	Ch9	LOC100267352	100267352						192.667	2.66667	0.0139025	9.62124	0.117943
	Ch11	LOC100853018	100853018						665	103.667	0.0160022	33.2083	4.58502
	Ch11	LOC100258430	100258430						416	14.6667	0.00980456	20.7739	0.648684
	Ch12	LOC109123535	109123535						191.667	25.6667	0.01594	9.5713	1.1352
	Ch12	LOC109123536	109123536						56.6667	1.33333	0.0234985	2.82978	0.0589713
	Ch12	LOC100247448	100247448						49	2	0.045698	2.44692	0.0884569
	Ch13	LOC100246797	100246797						1066.67	392.667	0.00874737	53.2664	17.367
	Ch13	LOC104881195	104881195						236.333	17.3333	0.0320754	11.8018	0.766627
	Ch13	LOC109123603	109123603						269.667	4.66667	0.0132362	13.4664	0.206399
	Ch13	LOC100251675	100251675						353	121.667	0.0299104	17.6278	5.38113
	Ch14	LOC100261369	100261369						547.333	5	0.0059444	27.3323	0.221142
	Ch14	LOC100248096	100248096						77.3333	14.3333	0.00293657	3.86181	0.633941
	Ch16	LOC100246573	100246573						431.667	101.667	0.0445772	21.5562	4.49656
	Ch16	LOC109124130	109124130						89	1.66667	0.00590481	4.44441	0.0737141
	Ch18	LOC109121672	109121672						929.333	379.667	0.0422137	46.4083	16.7921
	Ch18	LOC104882634	104882634						44.6667	3	0.0361138	2.23053	0.132685
	Ch18	LOC100261850	100261850						147.333	19.6667	0.0327297	7.35742	0.869826
	Ch19	LOC100244539	100244539						50.3333	1.33333	0.0422137	2.51351	0.0589713
	ChMT	tRNA-Lys (UUU)	7498710						1501.67	53	0.00293657	74.9891	2.34411
	63 PL-highly expressed genes
	Ch10	LOC100253815	100253815	XM_002271149.3	XP_002271185.1	ABC transporter B family member 9 isoform X1	gi|225463358|ref|XP_002271185.1| PREDICTED: ABC transporter B family member 9 isoform X1 [Vitis vinifera]	gi|225463358|ref|XP_002271185.1| PREDICTED: ABC transporter B family member 9 isoform X1 [Vitis vinifera]	52	276.667	0.0475573	2.59674	12.2365
	Ch8	LOC100265834	100265834	XM_002268913.4	XP_002268949.1	ACT domain-containing protein ACR10	gi|225441177|ref|XP_002268949.1| PREDICTED: ACT domain-containing protein ACR10 [Vitis vinifera] >gi|297739971|emb|CBI30153.3| unnamed protein product, partial [Vitis vinifera]	gi|225441177|ref|XP_002268949.1| PREDICTED: ACT domain-containing protein ACR10 [Vitis vinifera] >gi|297739971|emb|CBI30153.3| unnamed protein product, partial [Vitis vinifera]	265	973.667	0.0224322	13.2334	43.0638
	Ch19	LOC100265881	100265881	XM_002279850.3	XP_019072723.1	autophagy-related protein 18f isoform X3	gi|1104682710|ref|XP_019072723.1| PREDICTED: autophagy-related protein 18f isoform X3 [Vitis vinifera]	gi|1104682710|ref|XP_019072723.1| PREDICTED: autophagy-related protein 18f isoform X3 [Vitis vinifera]	993.333	2778.33	0.0240214	49.6043	122.881
	Ch8	LOC100257936	100257936	XM_002278765.4	XP_002278801.2	BAHD acyltransferase DCR	gi|359481680|ref|XP_002278801.2| PREDICTED: BAHD acyltransferase DCR [Vitis vinifera]	gi|359481680|ref|XP_002278801.2| PREDICTED: BAHD acyltransferase DCR [Vitis vinifera]	80.6667	611	0.0100405	4.02827	27.0236
	Ch11	LOC100255894	100255894	XM_003633113.3	XP_003633161.1	calmodulin-binding protein 60 E	gi|359484785|ref|XP_003633161.1| PREDICTED: calmodulin-binding protein 60 E [Vitis vinifera]	gi|359484785|ref|XP_003633161.1| PREDICTED: calmodulin-binding protein 60 E [Vitis vinifera]	113.333	514	0.0361138	5.65955	22.7334
	Ch12	LOC100258038	100258038	XM_002273234.3	XP_002273270.1	cytochrome b561 and DOMON domain-containing protein At5g35735	gi|225447614|ref|XP_002273270.1| PREDICTED: cytochrome b561 and DOMON domain-containing protein At5g35735 [Vitis vinifera]	gi|225447614|ref|XP_002273270.1| PREDICTED: cytochrome b561 and DOMON domain-containing protein At5g35735 [Vitis vinifera]	265.333	2052	0.0292314	13.25	90.7568
	Ch6	LOC100261934	100261934	XM_002264861.3	XP_002264897.1	cytochrome P450 94C1	gi|225436277|ref|XP_002264897.1| PREDICTED: cytochrome P450 94C1 [Vitis vinifera] >gi|147835182|emb|CAN76753.1| hypothetical protein VITISV_011074 [Vitis vinifera]	gi|225436277|ref|XP_002264897.1| PREDICTED: cytochrome P450 94C1 [Vitis vinifera] >gi|147835182|emb|CAN76753.1| hypothetical protein VITISV_011074 [Vitis vinifera]	24.6667	415.667	0.0219968	1.23179	18.3843
	Ch16	LOC100247649	100247649	XM_002282209.4	XP_002282245.1	ethylene-responsive transcription factor 5	gi|225455045|ref|XP_002282245.1| PREDICTED: ethylene-responsive transcription factor 5 [Vitis vinifera]	gi|225455045|ref|XP_002282245.1| PREDICTED: ethylene-responsive transcription factor 5 [Vitis vinifera]	37.3333	235.667	0.0430299	1.86432	10.4232
	Ch7	LOC100252208	100252208	XM_002272428.3	XP_002272464.1	ethylene-responsive transcription factor ERF073	gi|225437444|ref|XP_002272464.1| PREDICTED: ethylene-responsive transcription factor ERF073 [Vitis vinifera] >gi|808692008|gb|AKD49019.1| salt stress responsive ethylene responsive factor [Vitis vinifera]	gi|225437444|ref|XP_002272464.1| PREDICTED: ethylene-responsive transcription factor ERF073 [Vitis vinifera] >gi|808692008|gb|AKD49019.1| salt stress responsive ethylene responsive factor [Vitis vinifera]	139	680.333	0.0361138	6.94128	30.0901
	Ch14	LOC100257918	100257918	XM_002281225.4	XP_002281261.1	galactinol synthase 2	gi|225450519|ref|XP_002281261.1| PREDICTED: galactinol synthase 2 [Vitis vinifera]	gi|225450519|ref|XP_002281261.1| PREDICTED: galactinol synthase 2 [Vitis vinifera]	4	37.3333	0.01594	0.199749	1.6512
	Ch4	LOC100266170	100266170	XM_010650056.2	XP_010648358.1	glycine dehydrogenase (decarboxylating), mitochondrial	gi|731385022|ref|XP_010648358.1| PREDICTED: glycine dehydrogenase (decarboxylating), mitochondrial [Vitis vinifera]	gi|731385022|ref|XP_010648358.1| PREDICTED: glycine dehydrogenase (decarboxylating), mitochondrial [Vitis vinifera]	10004	24463.7	0.014736	499.572	1081.99
	Ch1	LOC100253479	100253479	XM_002276481.4	XP_002276517.1	hypersensitive-induced response protein 2	gi|225424906|ref|XP_002276517.1| PREDICTED: hypersensitive-induced response protein 2 [Vitis vinifera]	gi|225424906|ref|XP_002276517.1| PREDICTED: hypersensitive-induced response protein 2 [Vitis vinifera]	908.667	2661.33	0.0451052	45.3763	117.707
	Ch18	LOC100259095	100259095	XM_002284664.4	XP_002284700.2	LOW QUALITY PROTEIN: wall-associated receptor kinase 1	gi|1104673750|ref|XP_002284700.2| PREDICTED: LOW QUALITY PROTEIN: wall-associated receptor kinase 1 [Vitis vinifera]	gi|1104673750|ref|XP_002284700.2| PREDICTED: LOW QUALITY PROTEIN: wall-associated receptor kinase 1 [Vitis vinifera]	150	1331	0.0359715	7.49059	58.8681
	Ch9	LOC100852567	100852567	XM_019222221.1	XP_019077766.1	LRR receptor-like serine/threonine-protein kinase FLS2	gi|731403546|ref|XP_010655102.1| PREDICTED: LRR receptor-like serine/threonine-protein kinase FLS2 [Vitis vinifera] >gi|731403548|ref|XP_010655103.1| PREDICTED: LRR receptor-like serine/threonine-protein kinase FLS2 [Vitis vinifera] >gi|1105500862|ref|XP_019077766.1| PREDICTED: LRR receptor-like serine/threonine-protein kinase FLS2 [Vitis vinifera]	gi|731403546|ref|XP_010655102.1| PREDICTED: LRR receptor-like serine/threonine-protein kinase FLS2 [Vitis vinifera] >gi|731403548|ref|XP_010655103.1| PREDICTED: LRR receptor-like serine/threonine-protein kinase FLS2 [Vitis vinifera] >gi|1105500862|ref|XP_019077766.1| PREDICTED: LRR receptor-like serine/threonine-protein kinase FLS2 [Vitis vinifera]	1	20.6667	0.00422146	0.0499372	0.914055
	Ch6	LOC100263976	100263976	XM_002284771.3	XP_002284807.1	mitogen-activated protein kinase 3	gi|225435179|ref|XP_002284807.1| PREDICTED: mitogen-activated protein kinase 3 [Vitis vinifera]	gi|225435179|ref|XP_002284807.1| PREDICTED: mitogen-activated protein kinase 3 [Vitis vinifera]	428	3307.33	0.0365706	21.3731	146.278
	Ch7	LOC100261123	100261123	XM_002274141.4	XP_002274177.2	NAC domain-containing protein 2	gi|359480758|ref|XP_002274177.2| PREDICTED: NAC domain-containing protein 2 [Vitis vinifera]	gi|359480758|ref|XP_002274177.2| PREDICTED: NAC domain-containing protein 2 [Vitis vinifera]	223	1704.33	0.0430299	11.136	75.38
	Ch8	LOC100249478	100249478	XM_002276156.3	XP_002276192.1	NAC domain-containing protein 90	gi|225440815|ref|XP_002276192.1| PREDICTED: NAC domain-containing protein 90 [Vitis vinifera]	gi|225440815|ref|XP_002276192.1| PREDICTED: NAC domain-containing protein 90 [Vitis vinifera]	58	538	0.0380385	2.89636	23.7949
	Ch12	LOC100262265	100262265	XM_002272811.4	XP_002272847.1	peroxidase N1	gi|225447881|ref|XP_002272847.1| PREDICTED: peroxidase N1 [Vitis vinifera]	gi|225447881|ref|XP_002272847.1| PREDICTED: peroxidase N1 [Vitis vinifera]	5	86	0.0365706	0.249686	3.80365
	Ch16	LOC100251137	100251137	XM_002268145.4	XP_002268181.1	phenylalanine ammonia-lyase	gi|225454653|ref|XP_002268181.1| PREDICTED: phenylalanine ammonia-lyase [Vitis vinifera] >gi|731422302|ref|XP_010662070.1| PREDICTED: phenylalanine ammonia-lyase [Vitis vinifera]	gi|225454653|ref|XP_002268181.1| PREDICTED: phenylalanine ammonia-lyase [Vitis vinifera] >gi|731422302|ref|XP_010662070.1| PREDICTED: phenylalanine ammonia-lyase [Vitis vinifera]	2	65	0.0328928	0.0998745	2.87485
	Ch16	LOC100256293	100256293	XM_003633937.3	XP_003633985.1	phenylalanine ammonia-lyase-like	gi|359489849|ref|XP_003633985.1| PREDICTED: phenylalanine ammonia-lyase-like [Vitis vinifera]	gi|359489849|ref|XP_003633985.1| PREDICTED: phenylalanine ammonia-lyase-like [Vitis vinifera]	1.66667	38	0.0391678	0.0832287	1.68068
	Ch2	LOC100258700	100258700	XM_002273209.3	XP_002273245.1	phosphoglycerate mutase-like protein AT74	gi|297742223|emb|CBI34372.3| unnamed protein product, partial [Vitis vinifera]	gi|297742223|emb|CBI34372.3| unnamed protein product, partial [Vitis vinifera]	162	674.667	0.0186297	8.08983	29.8395
	Ch14	LOC100245172	100245172	XM_010661773.2	XP_010660075.1	piezo-type mechanosensitive ion channel homolog isoform X1	gi|731416879|ref|XP_010660075.1| PREDICTED: piezo-type mechanosensitive ion channel homolog isoform X1 [Vitis vinifera]	gi|731416879|ref|XP_010660075.1| PREDICTED: piezo-type mechanosensitive ion channel homolog isoform X1 [Vitis vinifera]	418	945.667	0.0423569	20.8738	41.8254
	Ch7	LOC100244283	100244283	XM_019221194.1	XP_019076739.1	probable disease resistance protein At5g66900	gi|1105495624|ref|XP_019076739.1| PREDICTED: probable disease resistance protein At5g66900 [Vitis vinifera]	gi|1105495624|ref|XP_019076739.1| PREDICTED: probable disease resistance protein At5g66900 [Vitis vinifera]	723	5878.33	0.00874737	36.1046	259.99
	Ch7	LOC104879900	104879900	XM_019221002.1	XP_019076547.1	probable disease resistance protein At5g66900	gi|1105494578|ref|XP_019076547.1| PREDICTED: probable disease resistance protein At5g66900, partial [Vitis vinifera]	gi|1105494578|ref|XP_019076547.1| PREDICTED: probable disease resistance protein At5g66900, partial [Vitis vinifera]	66.3333	480.667	0.0219248	3.3125	21.2591
	Ch7	LOC100853252	100853252	XM_010654359.2	XP_010652661.1	probable disease resistance protein At5g66900 isoform X2	gi|731396818|ref|XP_010652660.1| PREDICTED: probable disease resistance protein At5g66900 isoform X1 [Vitis vinifera] >gi|731396820|ref|XP_010652661.1| PREDICTED: probable disease resistance protein At5g66900 isoform X2 [Vitis vinifera]	gi|731396818|ref|XP_010652660.1| PREDICTED: probable disease resistance protein At5g66900 isoform X1 [Vitis vinifera] >gi|731396820|ref|XP_010652661.1| PREDICTED: probable disease resistance protein At5g66900 isoform X2 [Vitis vinifera]	565.667	3183	0.0333094	28.2478	140.779
	Ch18	LOC100251317	100251317	XM_002274894.3	XP_002274930.1	probable inorganic phosphate transporter 1-9	gi|225457638|ref|XP_002274930.1| PREDICTED: probable inorganic phosphate transporter 1-9 [Vitis vinifera]	gi|225457638|ref|XP_002274930.1| PREDICTED: probable inorganic phosphate transporter 1-9 [Vitis vinifera]	586	2135.33	0.0473679	29.2632	94.4425
	Ch12	LOC100252351	100252351	XM_010658778.2	XP_010657080.1	probable LRR receptor-like serine/threonine-protein kinase At1g07650	gi|731409118|ref|XP_010657080.1| PREDICTED: probable LRR receptor-like serine/threonine-protein kinase At1g07650 [Vitis vinifera] >gi|302143484|emb|CBI22045.3| unnamed protein product, partial [Vitis vinifera]	gi|731409118|ref|XP_010657080.1| PREDICTED: probable LRR receptor-like serine/threonine-protein kinase At1g07650 [Vitis vinifera] >gi|302143484|emb|CBI22045.3| unnamed protein product, partial [Vitis vinifera]	390	1203.33	0.0449194	19.4755	53.2216
	Ch10	LOC100256593	100256593	XM_019222669.1	XP_019078214.1	probable LRR receptor-like serine/threonine-protein kinase At1g29720 isoform X3	gi|1104520687|ref|XP_019078214.1| PREDICTED: probable LRR receptor-like serine/threonine-protein kinase At1g29720 isoform X3 [Vitis vinifera]	gi|1104520687|ref|XP_019078214.1| PREDICTED: probable LRR receptor-like serine/threonine-protein kinase At1g29720 isoform X3 [Vitis vinifera]	285.333	877.333	0.014736	14.2488	38.8031
	Ch16	LOC100248606	100248606	XM_010664680.2	XP_010662982.1	probable plastid-lipid-associated protein 14, chloroplastic	gi|731424724|ref|XP_010662982.1| PREDICTED: probable plastid-lipid-associated protein 14, chloroplastic [Vitis vinifera] >gi|731424726|ref|XP_010662983.1| PREDICTED: probable plastid-lipid-associated protein 14, chloroplastic [Vitis vinifera] >gi|302144036|emb|CBI23141.3| unnamed protein product, partial [Vitis vinifera]	gi|731424724|ref|XP_010662982.1| PREDICTED: probable plastid-lipid-associated protein 14, chloroplastic [Vitis vinifera] >gi|731424726|ref|XP_010662983.1| PREDICTED: probable plastid-lipid-associated protein 14, chloroplastic [Vitis vinifera] >gi|302144036|emb|CBI23141.3| unnamed protein product, partial [Vitis vinifera]	392	1670	0.00833333	19.5754	73.8615
	Ch18	LOC100259897	100259897	XM_019226726.1	XP_010663975.1	probable serine/threonine-protein kinase NAK isoform X1	gi|731427420|ref|XP_010663975.1| PREDICTED: probable serine/threonine-protein kinase NAK isoform X1 [Vitis vinifera]	gi|731427420|ref|XP_010663975.1| PREDICTED: probable serine/threonine-protein kinase NAK isoform X1 [Vitis vinifera]	101.333	458.667	0.0422137	5.06031	20.2861
	Ch5	LOC104879424	104879424	XM_010652194.2	XP_010650496.1	protein ACCELERATED CELL DEATH 6	gi|731390784|ref|XP_010650496.1| PREDICTED: protein ACCELERATED CELL DEATH 6 [Vitis vinifera]	gi|731390784|ref|XP_010650496.1| PREDICTED: protein ACCELERATED CELL DEATH 6 [Vitis vinifera]	45.6667	542.667	0.0236491	2.28047	24.0013
	Ch17	LOC100250236	100250236	XM_002283931.4	XP_002283967.2	protein EDS1	gi|731425400|ref|XP_002283967.2| PREDICTED: protein EDS1 [Vitis vinifera]	gi|731425400|ref|XP_002283967.2| PREDICTED: protein EDS1 [Vitis vinifera]	157.333	956.333	0.0302	7.85679	42.2971
	Ch18	LOC100242154	100242154	XM_002285723.4	XP_002285759.1	protein EXORDIUM-like 2	gi|225459241|ref|XP_002285759.1| PREDICTED: protein EXORDIUM-like 2 [Vitis vinifera]	gi|225459241|ref|XP_002285759.1| PREDICTED: protein EXORDIUM-like 2 [Vitis vinifera]	324.667	3199	0.0466622	16.213	141.487
	Ch15	LOC104881856	104881856	XM_010663226.2	XP_010661528.1	protein NTM1-like 9	gi|731420840|ref|XP_010661528.1| PREDICTED: protein NTM1-like 9 [Vitis vinifera]	gi|731420840|ref|XP_010661528.1| PREDICTED: protein NTM1-like 9 [Vitis vinifera]	219	1307	0.0475573	10.9363	57.8066
	Ch17	LOC100264668	100264668	XM_002276838.4	XP_002276874.1	protein SAR DEFICIENT 1	gi|225455996|ref|XP_002276874.1| PREDICTED: protein SAR DEFICIENT 1 [Vitis vinifera] >gi|297734236|emb|CBI15483.3| unnamed protein product, partial [Vitis vinifera]	gi|225455996|ref|XP_002276874.1| PREDICTED: protein SAR DEFICIENT 1 [Vitis vinifera] >gi|297734236|emb|CBI15483.3| unnamed protein product, partial [Vitis vinifera]	23.3333	309.333	0.0238123	1.1652	13.6813
	Ch13	LOC100266976	100266976	XM_010660838.2	XP_019079729.1	putative disease resistance RPP13-like protein 1	gi|731414424|ref|XP_010659137.1| PREDICTED: putative disease resistance RPP13-like protein 1 [Vitis vinifera] >gi|731414426|ref|XP_010659138.1| PREDICTED: putative disease resistance RPP13-like protein 1 [Vitis vinifera] >gi|731414430|ref|XP_010659140.1| PREDICTED: putative disease resistance RPP13-like protein 1 [Vitis vinifera] >gi|731414432|ref|XP_010659141.1| PREDICTED: putative disease resis…	gi|731414424|ref|XP_010659137.1| PREDICTED: putative disease resistance RPP13-like protein 1 [Vitis vinifera] >gi|731414426|ref|XP_010659138.1| PREDICTED: putative disease resistance RPP13-like protein 1 [Vitis vinifera] >gi|731414430|ref|XP_010659140.1| PREDICTED: putative disease resistance RPP13-like protein 1 [Vitis vinifera] >gi|731414432|ref|XP_010659141.1| PREDICTED: putative disease resis…	1052.33	3283.33	0.0361374	52.5506	145.217
	Ch7	MYB14	100233135	NM_001281203.1	NP_001268132.1	R2R3 Myb14 transcription factor	gi|526117860|ref|NP_001268132.1| R2R3 Myb14 transcription factor [Vitis vinifera] >gi|158323776|gb|ABW34392.1| R2R3 Myb14 transcription factor [Vitis vinifera]	gi|526117860|ref|NP_001268132.1| R2R3 Myb14 transcription factor [Vitis vinifera] >gi|158323776|gb|ABW34392.1| R2R3 Myb14 transcription factor [Vitis vinifera]	40	299.333	0.0282025	1.99749	13.2391
	ChCp	rpl16	4025020		YP_567115.1	ribosomal protein L16	gi|91984029|ref|YP_567115.1| ribosomal protein L16 (chloroplast) [Vitis vinifera] >gi|224365674|ref|YP_002608401.1| ribosomal protein L16 [Vitis vinifera] >gi|595789634|ref|YP_009019829.1| ribosomal protein L16 (chloroplast) [Vitis rotundifolia] >gi|1002165254|ref|YP_009235381.1| ribosomal protein L16 (chloroplast) [Vitis aestivalis] >gi|1079486620|ref|YP_009306976.1| ribosomal protein L16 (chlor…	gi|91984029|ref|YP_567115.1| ribosomal protein L16 (chloroplast) [Vitis vinifera] >gi|224365674|ref|YP_002608401.1| ribosomal protein L16 [Vitis vinifera] >gi|595789634|ref|YP_009019829.1| ribosomal protein L16 (chloroplast) [Vitis rotundifolia] >gi|1002165254|ref|YP_009235381.1| ribosomal protein L16 (chloroplast) [Vitis aestivalis] >gi|1079486620|ref|YP_009306976.1| ribosomal protein L16 (chlor…	1894	6975.67	0.00833333	94.5811	308.523
	Ch2	LOC100244486	100244486	XM_002265958.3	XP_002265994.1	RING-H2 finger protein ATL20	gi|225426346|ref|XP_002265994.1| PREDICTED: RING-H2 finger protein ATL20 [Vitis vinifera] >gi|297742332|emb|CBI34481.3| unnamed protein product, partial [Vitis vinifera]	gi|225426346|ref|XP_002265994.1| PREDICTED: RING-H2 finger protein ATL20 [Vitis vinifera] >gi|297742332|emb|CBI34481.3| unnamed protein product, partial [Vitis vinifera]	63	567.667	0.0365706	3.14605	25.107
	Ch10	LOC100266562	100266562	XM_002271335.4	XP_002271371.1	stilbene synthase 2	gi|225465662|ref|XP_002271371.1| PREDICTED: stilbene synthase 2 [Vitis vinifera]	gi|225465662|ref|XP_002271371.1| PREDICTED: stilbene synthase 2 [Vitis vinifera]	4.33333	335	0.0211406	0.216395	14.8165
	Ch16	STS	100217471	NM_001281117.1	NP_001268046.1	stilbene synthase 3	gi|378405206|sp|P51071.2|THS3_VITVI RecName: Full=Stilbene synthase 3; AltName: Full=PSV368; AltName: Full=Resveratrol synthase 3; AltName: Full=Trihydroxystilbene synthase 3; Short=StSy 3	gi|526117525|ref|NP_001268046.1| stilbene synthase 3 [Vitis vinifera] >gi|472302351|gb|AGI37812.1| resveratrol synthase [Vitis vinifera]	0.333333	19.6667	0.0395779	0.0166457	0.869826
	Ch16	LOC100259991	100259991	XM_003634019.3	XP_003634067.1	stilbene synthase 4-like	gi|359490317|ref|XP_003634067.1| PREDICTED: stilbene synthase 4-like [Vitis vinifera]	gi|359490317|ref|XP_003634067.1| PREDICTED: stilbene synthase 4-like [Vitis vinifera]	1	42.6667	0.0360409	0.0499372	1.88708
	Ch18	LOC100254455	100254455	XM_010667115.2	XP_010665417.1	TMV resistance protein N	gi|731431395|ref|XP_010665417.1| PREDICTED: TMV resistance protein N [Vitis vinifera] >gi|147858727|emb|CAN82909.1| hypothetical protein VITISV_025072 [Vitis vinifera]	gi|731431395|ref|XP_010665417.1| PREDICTED: TMV resistance protein N [Vitis vinifera] >gi|147858727|emb|CAN82909.1| hypothetical protein VITISV_025072 [Vitis vinifera]	159.333	594	0.0206891	7.95667	26.2717
	Ch12	LOC100256601	100256601	XM_010659531.2	XP_010657833.1	TMV resistance protein N isoform X4	gi|731411079|ref|XP_010657833.1| PREDICTED: TMV resistance protein N isoform X4 [Vitis vinifera]	gi|731411079|ref|XP_010657833.1| PREDICTED: TMV resistance protein N isoform X4 [Vitis vinifera]	215.667	1172.67	0.0365706	10.7698	51.8652
	Ch12	LOC100242860	100242860	XM_019223458.1	XP_019079003.1	TMV resistance protein N isoform X4	gi|1104530576|ref|XP_019079003.1| PREDICTED: TMV resistance protein N isoform X4 [Vitis vinifera]	gi|1104530576|ref|XP_019079003.1| PREDICTED: TMV resistance protein N isoform X4 [Vitis vinifera]	141.333	1062	0.0027709	7.0578	46.9706
	Ch13	LOC100265038	100265038	XM_002270488.3	XP_002270524.1	U-box domain-containing protein 14	gi|225448982|ref|XP_002270524.1| PREDICTED: U-box domain-containing protein 14 [Vitis vinifera]	gi|225448982|ref|XP_002270524.1| PREDICTED: U-box domain-containing protein 14 [Vitis vinifera]	643	1870	0.0481535	32.1096	82.7072
	Ch16	LOC100242290	100242290	XM_010663969.2	XP_002266973.2	U-box domain-containing protein 35 isoform X1	gi|359490160|ref|XP_002266973.2| PREDICTED: U-box domain-containing protein 35 isoform X1 [Vitis vinifera] >gi|731422873|ref|XP_010662270.1| PREDICTED: U-box domain-containing protein 35 isoform X1 [Vitis vinifera]	gi|359490160|ref|XP_002266973.2| PREDICTED: U-box domain-containing protein 35 isoform X1 [Vitis vinifera] >gi|731422873|ref|XP_010662270.1| PREDICTED: U-box domain-containing protein 35 isoform X1 [Vitis vinifera]	216.667	1230	0.00422146	10.8197	54.401
	Ch11	LOC100264621	100264621	XM_002285273.4	XP_002285309.1	umecyanin	gi|225445557|ref|XP_002285309.1| PREDICTED: umecyanin [Vitis vinifera]	gi|225445557|ref|XP_002285309.1| PREDICTED: umecyanin [Vitis vinifera]	76.6667	442.333	0.025267	3.82852	19.5637
	Ch18	LOC100245371	100245371	XM_002284189.4	XP_019071742.1	uncharacterized protein LOC100245371	gi|359492836|ref|XP_002284225.2| PREDICTED: uncharacterized protein LOC100245371 [Vitis vinifera] >gi|1104672788|ref|XP_019071742.1| PREDICTED: uncharacterized protein LOC100245371 [Vitis vinifera] >gi|302141930|emb|CBI19133.3| unnamed protein product, partial [Vitis vinifera]	gi|359492836|ref|XP_002284225.2| PREDICTED: uncharacterized protein LOC100245371 [Vitis vinifera] >gi|1104672788|ref|XP_019071742.1| PREDICTED: uncharacterized protein LOC100245371 [Vitis vinifera] >gi|302141930|emb|CBI19133.3| unnamed protein product, partial [Vitis vinifera]	335.333	966	0.0206891	16.7456	42.7247
	Ch18	LOC100246577	100246577	XM_002278122.4	XP_002278158.3	uncharacterized protein LOC100246577	gi|731431117|ref|XP_002278158.3| PREDICTED: uncharacterized protein LOC100246577 [Vitis vinifera]	gi|731431117|ref|XP_002278158.3| PREDICTED: uncharacterized protein LOC100246577 [Vitis vinifera]	50.6667	247.667	0.0395779	2.53015	10.9539
	Ch2	LOC100250554	100250554	XM_010665161.2	XP_010663463.1	uncharacterized protein LOC100250554	gi|297742091|emb|CBI33878.3| unnamed protein product, partial [Vitis vinifera]	gi|297742091|emb|CBI33878.3| unnamed protein product, partial [Vitis vinifera]	513.333	2294.67	0.0335385	25.6344	101.49
	Ch16	LOC100259687	100259687	XM_019226050.1	XP_019081595.1	uncharacterized protein LOC100259687 isoform X3	gi|1104661571|ref|XP_019081595.1| PREDICTED: uncharacterized protein LOC100259687 isoform X3 [Vitis vinifera]	gi|1104661571|ref|XP_019081595.1| PREDICTED: uncharacterized protein LOC100259687 isoform X3 [Vitis vinifera]	1456.67	4102.33	0.0297984	72.7419	181.44
	Ch2	LOC100853220	100853220	XM_003631410.3	XP_003631458.1	uncharacterized protein LOC100853220	gi|359474412|ref|XP_003631458.1| PREDICTED: uncharacterized protein LOC100853220 [Vitis vinifera] >gi|296083433|emb|CBI23386.3| unnamed protein product, partial [Vitis vinifera]	gi|359474412|ref|XP_003631458.1| PREDICTED: uncharacterized protein LOC100853220 [Vitis vinifera] >gi|296083433|emb|CBI23386.3| unnamed protein product, partial [Vitis vinifera]	167.333	1040.67	0.0354827	8.35616	46.0271
	Ch17	LOC100853969	100853969	XM_003634157.2	XP_010663676.1	uncharacterized protein LOC100853969 isoform X2	gi|731426619|ref|XP_010663676.1| PREDICTED: uncharacterized protein LOC100853969 isoform X2 [Vitis vinifera] >gi|297734310|emb|CBI15557.3| unnamed protein product, partial [Vitis vinifera]	gi|731426619|ref|XP_010663676.1| PREDICTED: uncharacterized protein LOC100853969 isoform X2 [Vitis vinifera] >gi|297734310|emb|CBI15557.3| unnamed protein product, partial [Vitis vinifera]	788.667	2882.33	0.0059444	39.3838	127.481
	Ch3	LOC100854587	100854587	XM_003631668.3	XP_003631716.1	uncharacterized protein LOC100854587	gi|359475618|ref|XP_003631716.1| PREDICTED: uncharacterized protein LOC100854587 [Vitis vinifera]	gi|359475618|ref|XP_003631716.1| PREDICTED: uncharacterized protein LOC100854587 [Vitis vinifera]	37.3333	691	0.00449078	1.86432	30.5619
	Ch12	LOC104880969	104880969	XM_010659327.1	XP_010657629.1	uncharacterized protein LOC104880969	gi|731410617|ref|XP_010657629.1| PREDICTED: uncharacterized protein LOC104880969 [Vitis vinifera]	gi|731410617|ref|XP_010657629.1| PREDICTED: uncharacterized protein LOC104880969 [Vitis vinifera]	1	17	0.0260072	0.0499372	0.751884
	Ch6	LOC100243352	100243352	XM_002272004.4	XP_002272040.1	WRKY transcription factor WRKY24	gi|225434421|ref|XP_002272040.1| PREDICTED: WRKY transcription factor WRKY24 [Vitis vinifera]	gi|225434421|ref|XP_002272040.1| PREDICTED: WRKY transcription factor WRKY24 [Vitis vinifera]	721.333	3790.33	0.0499784	36.0214	167.641
	Ch19	LOC100258644	100258644	XM_010646778.2	XP_010645080.1	YTH domain-containing family protein 3 isoform X2	gi|731434483|ref|XP_010645080.1| PREDICTED: YTH domain-containing family protein 3 isoform X2 [Vitis vinifera]	gi|731434483|ref|XP_010645080.1| PREDICTED: YTH domain-containing family protein 3 isoform X2 [Vitis vinifera]	1301	3912	0.0185494	64.9683	173.022
	Ch4	LOC100257185	100257185						5	100.667	0.0380385	0.249686	4.45233
	Ch6	LOC109122767	109122767						24.3333	194.667	0.0200407	1.21514	8.60981
	Ch10	LOC100259608	100259608						2.66667	169.333	0.0105606	0.133166	7.48935
	Ch10	LOC100254492	100254492						3.66667	119.667	0.0234985	0.183103	5.29267
	Ch10	LOC100249387	100249387						9.33333	413	0.0474884	0.466081	18.2664
	1 PL-specific expressed gene
	Ch4	LOC100245689	100245689						0	9	0.0333957	0	0.398056
