# Supplementary material for: Physiological characterization of leaf and internode after bud break in Japanese indigenous Koshu grape by comparative RNA sequencing analysis
Source: PLoS One. 2018 Mar 22;13(3):e0194807. doi: 10.1371/journal.pone.0194807 (PMC5864062; doi:10.1371/journal.pone.0194807)
Supplement: S5 Table — Ch: chromosome, KI: Koshu internodes, PI: Pinot Noir internodes, FDR: False discovery rate, TPM: Transcripts per million. (XLSX) [file pone.0194807.s005.xlsx]

## Sheet: S5 Table
	Chromosome	Gene Name	GeneID	Transcript_id	Protein id	Product	BLASTX	BLASTP	KI - Expression value by total counts	PI - Expression value by total counts	FDR p-value correction	KI - Expression value by TPM	PI - Expression value by TPM
	8 KI-specific expressed genes
	Ch19	LOC104877408	104877408	XM_019217009.1	XP_019072554.1	G-type lectin S-receptor-like serine/threonine-protein kinase At2g19130	gi|1104681596|ref|XP_019072554.1| PREDICTED: G-type lectin S-receptor-like serine/threonine-protein kinase At2g19130 [Vitis vinifera]	gi|1104681596|ref|XP_019072554.1| PREDICTED: G-type lectin S-receptor-like serine/threonine-protein kinase At2g19130 [Vitis vinifera]	77.3333	0	0.0305639	3.8307	0
	Ch13	LOC100241310	100241310	XM_010660823.2	XP_010659125.2	uncharacterized protein LOC100241310 isoform X2	gi|1104552719|ref|XP_010659125.2| PREDICTED: uncharacterized protein LOC100241310 isoform X2 [Vitis vinifera]	gi|1104552719|ref|XP_010659125.2| PREDICTED: uncharacterized protein LOC100241310 isoform X2 [Vitis vinifera]	36.6667	0	0.0305639	1.81628	0
	Ch4	LOC100250983	100250983	XM_002277641.3	XP_002277677.1	uncharacterized protein LOC100250983	gi|225429353|ref|XP_002277677.1| PREDICTED: uncharacterized protein LOC100250983 [Vitis vinifera] >gi|296081560|emb|CBI20565.3| unnamed protein product, partial [Vitis vinifera]	gi|225429353|ref|XP_002277677.1| PREDICTED: uncharacterized protein LOC100250983 [Vitis vinifera] >gi|296081560|emb|CBI20565.3| unnamed protein product, partial [Vitis vinifera]	45.3333	0	0.00796966	2.24559	0
	Ch12	LOC109123444	109123444	XM_019223273.1	XP_019078818.1	uncharacterized protein LOC109123444	gi|1104529464|ref|XP_019078818.1| PREDICTED: uncharacterized protein LOC109123444 [Vitis vinifera]	gi|1104529464|ref|XP_019078818.1| PREDICTED: uncharacterized protein LOC109123444 [Vitis vinifera]	49.6667	0	0.016498	2.46024	0
	Ch9	LOC104880296	104880296	XM_010656588.1	XP_010654890.1	UPF0587 protein CG4646-like	gi|731403049|ref|XP_010654890.1| PREDICTED: UPF0587 protein CG4646-like [Vitis vinifera]	gi|731403049|ref|XP_010654890.1| PREDICTED: UPF0587 protein CG4646-like [Vitis vinifera]	28.6667	0	0.0361933	1.42	0
	Ch9	LOC104880297	104880297	XM_010656589.1	XP_010654891.1	UPF0587 protein GA18326-like	gi|731403051|ref|XP_010654891.1| PREDICTED: UPF0587 protein GA18326-like [Vitis vinifera]	gi|731403051|ref|XP_010654891.1| PREDICTED: UPF0587 protein GA18326-like [Vitis vinifera]	24.3333	0	0.0409492	1.20535	0
	Ch12	LOC109121516	109121516						40	0	0.0149523	1.9814	0
	Ch16	LOC104882117	104882117						52.3333	0	0.0402731	2.59233	0
	113 KI-highly expressed genes
	Ch16	LOC100250066	100250066	XM_002264065.4	XP_002264101.1	21 kDa protein	gi|225466067|ref|XP_002264101.1| PREDICTED: 21 kDa protein [Vitis vinifera] >gi|225466069|ref|XP_002264204.1| PREDICTED: 21 kDa protein [Vitis vinifera] >gi|147863137|emb|CAN82970.1| hypothetical protein VITISV_006071 [Vitis vinifera] >gi|296084186|emb|CBI24574.3| unnamed protein product, partial [Vitis vinifera] >gi|296084187|emb|CBI24575.3| unnamed protein product, partial [Vitis vinifera]	gi|225466067|ref|XP_002264101.1| PREDICTED: 21 kDa protein [Vitis vinifera] >gi|225466069|ref|XP_002264204.1| PREDICTED: 21 kDa protein [Vitis vinifera] >gi|147863137|emb|CAN82970.1| hypothetical protein VITISV_006071 [Vitis vinifera] >gi|296084186|emb|CBI24574.3| unnamed protein product, partial [Vitis vinifera] >gi|296084187|emb|CBI24575.3| unnamed protein product, partial [Vitis vinifera]	299.667	9	0.00318878	14.844	0.403379
	Ch7	LOC100242242	100242242	XM_002284419.4	XP_002284455.1	60S ribosomal protein L26-1	gi|225439002|ref|XP_002284455.1| PREDICTED: 60S ribosomal protein L26-1 [Vitis vinifera] >gi|359480547|ref|XP_003632488.1| PREDICTED: 60S ribosomal protein L26-1 [Vitis vinifera] >gi|147772865|emb|CAN75906.1| hypothetical protein VITISV_001974 [Vitis vinifera] >gi|296087313|emb|CBI33687.3| unnamed protein product, partial [Vitis vinifera] >gi|296087319|emb|CBI33693.3| unnamed protein product, par…	gi|225439002|ref|XP_002284455.1| PREDICTED: 60S ribosomal protein L26-1 [Vitis vinifera] >gi|359480547|ref|XP_003632488.1| PREDICTED: 60S ribosomal protein L26-1 [Vitis vinifera] >gi|147772865|emb|CAN75906.1| hypothetical protein VITISV_001974 [Vitis vinifera] >gi|296087313|emb|CBI33687.3| unnamed protein product, partial [Vitis vinifera] >gi|296087319|emb|CBI33693.3| unnamed protein product, par…	6815	29.3333	0.0119216	337.581	1.31472
	Ch3	LOC100244406	100244406	XM_002270611.3	XP_002270647.1	ABC transporter G family member 11	gi|225462868|ref|XP_002270647.1| PREDICTED: ABC transporter G family member 11 [Vitis vinifera]	gi|225462868|ref|XP_002270647.1| PREDICTED: ABC transporter G family member 11 [Vitis vinifera]	427.333	112	0.0320601	21.1679	5.01982
	Ch15	LOC100246456	100246456	XM_019225777.1	XP_019081322.1	acidic endochitinase-like	gi|1104658308|ref|XP_019081322.1| PREDICTED: acidic endochitinase-like [Vitis vinifera]	gi|1104658308|ref|XP_019081322.1| PREDICTED: acidic endochitinase-like [Vitis vinifera]	77.6667	10.3333	0.0379454	3.84722	0.463139
	Ch3	LOC100264033	100264033	XM_002281165.4	XP_002281201.1	allene oxide synthase 3-like	gi|225428602|ref|XP_002281201.1| PREDICTED: allene oxide synthase 3-like [Vitis vinifera]	gi|225428602|ref|XP_002281201.1| PREDICTED: allene oxide synthase 3-like [Vitis vinifera]	52.3333	0.333333	0.0331565	2.59233	0.01494
	Ch1	LOC100254801	100254801	XM_019223278.1	XP_019078823.1	ankyrin repeat-containing protein At5g02620	gi|1104517078|ref|XP_019078823.1| PREDICTED: ankyrin repeat-containing protein At5g02620 [Vitis vinifera]	gi|1104517078|ref|XP_019078823.1| PREDICTED: ankyrin repeat-containing protein At5g02620 [Vitis vinifera]	57.3333	0.333333	0.0448496	2.84	0.01494
	Ch11	LOC100252554	100252554	XM_010657847.2	XP_010656149.2	ankyrin repeat-containing protein ITN1	gi|1104524428|ref|XP_010656149.2| PREDICTED: ankyrin repeat-containing protein ITN1 [Vitis vinifera]	gi|1104524428|ref|XP_010656149.2| PREDICTED: ankyrin repeat-containing protein ITN1 [Vitis vinifera]	28	0.666667	0.0427135	1.38698	0.0298799
	Ch8	LOC100262269	100262269	XM_019221637.1	XP_019077182.1	anthocyanidin 3-O-glucosyltransferase 4-like	gi|1105497957|ref|XP_019077182.1| PREDICTED: anthocyanidin 3-O-glucosyltransferase 4-like [Vitis vinifera]	gi|1105497957|ref|XP_019077182.1| PREDICTED: anthocyanidin 3-O-glucosyltransferase 4-like [Vitis vinifera]	203	60.3333	0.0361933	10.0556	2.70413
	Ch14	LOC100241200	100241200	XM_019224831.1	XP_019080376.1	asparagine synthetase [glutamine-hydrolyzing] 1	gi|1104595138|ref|XP_019080376.1| PREDICTED: asparagine synthetase [glutamine-hydrolyzing] 1, partial [Vitis vinifera]	gi|1104595138|ref|XP_019080376.1| PREDICTED: asparagine synthetase [glutamine-hydrolyzing] 1, partial [Vitis vinifera]	134.667	6.33333	0.0320601	6.67071	0.283859
	Ch6	LOC100267173	100267173	XM_002273595.3	XP_002273631.1	auxin-responsive protein SAUR50	gi|225436518|ref|XP_002273631.1| PREDICTED: auxin-responsive protein SAUR50 [Vitis vinifera]	gi|225436518|ref|XP_002273631.1| PREDICTED: auxin-responsive protein SAUR50 [Vitis vinifera]	39.3333	0.333333	0.0149523	1.94838	0.01494
	Ch13	LOC100244286	100244286	XM_010661016.2	XP_010659318.1	beta-glucosidase 13	gi|297736180|emb|CBI24818.3| unnamed protein product, partial [Vitis vinifera]	gi|297736180|emb|CBI24818.3| unnamed protein product, partial [Vitis vinifera]	3397.33	234.333	0.0176201	168.287	10.5028
	Ch5	LOC100246529	100246529	XM_002270817.3	XP_002270853.2	bifunctional epoxide hydrolase 2	gi|1105490632|ref|XP_002270853.2| PREDICTED: bifunctional epoxide hydrolase 2 [Vitis vinifera] >gi|1105490634|ref|XP_019075768.1| PREDICTED: bifunctional epoxide hydrolase 2 [Vitis vinifera]	gi|1105490632|ref|XP_002270853.2| PREDICTED: bifunctional epoxide hydrolase 2 [Vitis vinifera] >gi|1105490634|ref|XP_019075768.1| PREDICTED: bifunctional epoxide hydrolase 2 [Vitis vinifera]	2525.33	1024.33	0.0306607	125.092	45.9105
	Ch4	LOC100249127	100249127	XM_019219171.1	XP_002284434.1	BURP domain protein RD22-like isoform X1	gi|225430065|ref|XP_002284434.1| PREDICTED: BURP domain protein RD22-like isoform X1 [Vitis vinifera]	gi|225430065|ref|XP_002284434.1| PREDICTED: BURP domain protein RD22-like isoform X1 [Vitis vinifera]	2079	219.667	0.00206437	102.983	9.84543
	Ch7	LOC100249336	100249336	XM_002273890.3	XP_002273926.1	chlorophyllase-1	gi|225437124|ref|XP_002273926.1| PREDICTED: chlorophyllase-1 [Vitis vinifera]	gi|225437124|ref|XP_002273926.1| PREDICTED: chlorophyllase-1 [Vitis vinifera]	152.333	5.33333	0.0327879	7.54583	0.239039
	Ch13	LOC100259879	100259879	XM_010660203.2	XP_010658505.1	cucumisin isoform X1	gi|731412844|ref|XP_010658505.1| PREDICTED: cucumisin isoform X1 [Vitis vinifera]	gi|731412844|ref|XP_010658505.1| PREDICTED: cucumisin isoform X1 [Vitis vinifera]	410.667	5.33333	0.00206437	20.3424	0.239039
	Ch3	LOC100245219	100245219	XM_010649856.2	XP_010648158.1	cytochrome b6-f complex iron-sulfur subunit 2, chloroplastic	gi|731384496|ref|XP_010648158.1| PREDICTED: cytochrome b6-f complex iron-sulfur subunit 2, chloroplastic [Vitis vinifera]	gi|731384496|ref|XP_010648158.1| PREDICTED: cytochrome b6-f complex iron-sulfur subunit 2, chloroplastic [Vitis vinifera]	205.333	1.33333	0.0222804	10.1712	0.0597598
	Ch15	LOC100259039	100259039	XM_002275078.2	XP_002275114.1	cytochrome P450 704C1	gi|225453783|ref|XP_002275114.1| PREDICTED: cytochrome P450 704C1 [Vitis vinifera]	gi|225453783|ref|XP_002275114.1| PREDICTED: cytochrome P450 704C1 [Vitis vinifera]	192.333	9.33333	0.0069921	9.52722	0.418319
	Ch18	LOC100245351	100245351	XM_002280436.3	XP_002280472.1	cytochrome P450 71A1	gi|302142620|emb|CBI19823.3| unnamed protein product, partial [Vitis vinifera]	gi|302142620|emb|CBI19823.3| unnamed protein product, partial [Vitis vinifera]	1386.33	7.66667	0.0176201	68.672	0.343619
	Ch18	LOC100250484	100250484	XM_002280423.3	XP_002280459.1	cytochrome P450 71A1	gi|225458051|ref|XP_002280459.1| PREDICTED: cytochrome P450 71A1 [Vitis vinifera]	gi|225458051|ref|XP_002280459.1| PREDICTED: cytochrome P450 71A1 [Vitis vinifera]	389.667	1	0.00655012	19.3021	0.0448199
	Ch4	LOC100252547	100252547	XM_002283281.4	XP_002283317.1	desiccation-related protein PCC13-62	gi|225429860|ref|XP_002283317.1| PREDICTED: desiccation-related protein PCC13-62 [Vitis vinifera]	gi|225429860|ref|XP_002283317.1| PREDICTED: desiccation-related protein PCC13-62 [Vitis vinifera]	1180.67	218	0.00527267	58.4843	9.77073
	Ch12	LOC104881042	104881042	XM_010659656.2	XP_010657958.2	disease resistance protein RPS2	gi|297739496|emb|CBI29678.3| unnamed protein product, partial [Vitis vinifera]	gi|1104537001|ref|XP_010657958.2| PREDICTED: disease resistance protein RPS2 [Vitis vinifera]	838.667	87.3333	0.0256442	41.5433	3.91427
	Ch16	LOC104882247	104882247	XM_010664634.2	XP_010662936.1	E3 ubiquitin-protein ligase RHA2B	gi|731424584|ref|XP_010662936.1| PREDICTED: E3 ubiquitin-protein ligase RHA2B [Vitis vinifera]	gi|731424584|ref|XP_010662936.1| PREDICTED: E3 ubiquitin-protein ligase RHA2B [Vitis vinifera]	83.6667	19.6667	0.0402731	4.14443	0.881457
	Ch14	LOC100247676	100247676	XM_002284659.4	XP_002284695.1	esterase	gi|225450954|ref|XP_002284695.1| PREDICTED: esterase [Vitis vinifera] >gi|296088331|emb|CBI36776.3| unnamed protein product, partial [Vitis vinifera]	gi|225450954|ref|XP_002284695.1| PREDICTED: esterase [Vitis vinifera] >gi|296088331|emb|CBI36776.3| unnamed protein product, partial [Vitis vinifera]	155.333	11.3333	0.0193192	7.69443	0.507958
	Ch16	LOC100251013	100251013	XM_010664002.1	XP_010662304.1	ethylene-responsive transcription factor 5	gi|359490063|ref|XP_003634024.1| PREDICTED: ethylene-responsive transcription factor 5-like [Vitis vinifera] >gi|297745013|emb|CBI38605.3| unnamed protein product, partial [Vitis vinifera]	gi|359490063|ref|XP_003634024.1| PREDICTED: ethylene-responsive transcription factor 5-like [Vitis vinifera] >gi|297745013|emb|CBI38605.3| unnamed protein product, partial [Vitis vinifera]	148.667	8	0.0305639	7.3642	0.358559
	Ch3	LOC100254843	100254843	XM_003631652.3	XP_003631700.1	eugenol synthase 1	gi|359475549|ref|XP_003631700.1| PREDICTED: eugenol synthase 1 [Vitis vinifera]	gi|359475549|ref|XP_003631700.1| PREDICTED: eugenol synthase 1 [Vitis vinifera]	334.667	34	0.049612	16.5777	1.52388
	Ch18	LOC104882655	104882655	XM_019216344.1	XP_019071889.1	FAD-linked sulfhydryl oxidase ERV1-like	gi|1104673926|ref|XP_019071889.1| PREDICTED: FAD-linked sulfhydryl oxidase ERV1-like [Vitis vinifera]	gi|1104673926|ref|XP_019071889.1| PREDICTED: FAD-linked sulfhydryl oxidase ERV1-like [Vitis vinifera]	354	18.6667	0.0331565	17.5354	0.836637
	Ch5	LOC109122685	109122685	XM_019220217.1	XP_019075762.1	fatty acyl-CoA reductase 2-like	gi|1105490598|ref|XP_019075762.1| PREDICTED: fatty acyl-CoA reductase 2-like [Vitis vinifera] >gi|297745176|emb|CBI39168.3| unnamed protein product, partial [Vitis vinifera]	gi|1105490598|ref|XP_019075762.1| PREDICTED: fatty acyl-CoA reductase 2-like [Vitis vinifera] >gi|297745176|emb|CBI39168.3| unnamed protein product, partial [Vitis vinifera]	60.6667	2	0.0155885	3.00512	0.0896397
	Ch19	LOC100259503	100259503	XM_010646610.2	XP_010644912.1	feruloyl CoA ortho-hydroxylase 1	gi|731434093|ref|XP_010644912.1| PREDICTED: feruloyl CoA ortho-hydroxylase 1 [Vitis vinifera]	gi|731434093|ref|XP_010644912.1| PREDICTED: feruloyl CoA ortho-hydroxylase 1 [Vitis vinifera]	63.3333	6.66667	0.0416809	3.13721	0.298799
	Ch18	LOC100267819	100267819	XM_002285805.3	XP_002285841.1	flavonol synthase/flavanone 3-hydroxylase	gi|225459497|ref|XP_002285841.1| PREDICTED: flavonol synthase/flavanone 3-hydroxylase [Vitis vinifera] >gi|302141850|emb|CBI19053.3| unnamed protein product, partial [Vitis vinifera]	gi|225459497|ref|XP_002285841.1| PREDICTED: flavonol synthase/flavanone 3-hydroxylase [Vitis vinifera] >gi|302141850|emb|CBI19053.3| unnamed protein product, partial [Vitis vinifera]	3017.67	56	0.00078199	149.48	2.50991
	Ch9	LOC100254856	100254856	XM_002271766.3	XP_002271802.1	GDSL esterase/lipase 1	gi|225442009|ref|XP_002271802.1| PREDICTED: GDSL esterase/lipase 1 [Vitis vinifera] >gi|297742945|emb|CBI35812.3| unnamed protein product, partial [Vitis vinifera]	gi|225442009|ref|XP_002271802.1| PREDICTED: GDSL esterase/lipase 1 [Vitis vinifera] >gi|297742945|emb|CBI35812.3| unnamed protein product, partial [Vitis vinifera]	302.667	21.6667	0.0402731	14.9926	0.971097
	Ch9	LOC100261771	100261771	XM_002277478.4	XP_002277514.1	GDSL esterase/lipase APG	gi|225442418|ref|XP_002277514.1| PREDICTED: GDSL esterase/lipase APG [Vitis vinifera]	gi|225442418|ref|XP_002277514.1| PREDICTED: GDSL esterase/lipase APG [Vitis vinifera]	130.333	11.3333	0.00527267	6.45606	0.507958
	Ch13	LOC100248183	100248183	XM_019223939.1	XP_019079484.1	GDSL esterase/lipase At5g03610 isoform X3	gi|1104546076|ref|XP_019079484.1| PREDICTED: GDSL esterase/lipase At5g03610 isoform X3 [Vitis vinifera]	gi|1104546076|ref|XP_019079484.1| PREDICTED: GDSL esterase/lipase At5g03610 isoform X3 [Vitis vinifera]	3800.67	882	0.0361933	188.266	39.5311
	Ch19	LOC104877626	104877626	XM_019217312.1	XP_019072857.1	importin-5-like	gi|1104683334|ref|XP_019072857.1| PREDICTED: importin-5-like [Vitis vinifera]	gi|1104683334|ref|XP_019072857.1| PREDICTED: importin-5-like [Vitis vinifera]	527	50	0.00911799	26.1049	2.24099
	Ch9	LOC104880358	104880358	XM_019222240.1	XP_019077785.1	importin-5-like isoform X1	gi|1105500947|ref|XP_019077785.1| PREDICTED: importin-5-like isoform X1 [Vitis vinifera]	gi|1105500947|ref|XP_019077785.1| PREDICTED: importin-5-like isoform X1 [Vitis vinifera]	402.333	79.6667	0.0427135	19.9296	3.57065
	Ch17	LOC100255885	100255885	XM_002266394.4	XP_002266430.1	kunitz trypsin inhibitor 2	gi|297742784|emb|CBI35464.3| unnamed protein product, partial [Vitis vinifera]	gi|297742784|emb|CBI35464.3| unnamed protein product, partial [Vitis vinifera]	735.667	2.66667	0.0089528	36.4412	0.11952
	Ch17	LOC100246827	100246827	XM_002266266.3	XP_002266302.2	kunitz trypsin inhibitor 2	gi|297742784|emb|CBI35464.3| unnamed protein product, partial [Vitis vinifera]	gi|297742784|emb|CBI35464.3| unnamed protein product, partial [Vitis vinifera]	396.333	4.33333	0.0331565	19.6324	0.194219
	Ch17	LOC100250188	100250188	XM_002270075.3	XP_002270111.1	kunitz trypsin inhibitor 2	gi|225470995|ref|XP_002270111.1| PREDICTED: kunitz trypsin inhibitor 2 [Vitis vinifera] >gi|297742794|emb|CBI35474.3| unnamed protein product, partial [Vitis vinifera]	gi|225470995|ref|XP_002270111.1| PREDICTED: kunitz trypsin inhibitor 2 [Vitis vinifera] >gi|297742794|emb|CBI35474.3| unnamed protein product, partial [Vitis vinifera]	320.333	10	0.0448496	15.8677	0.448199
	Ch17	LOC100853765	100853765	XM_003634153.3	XP_003634201.1	laccase-1	gi|359491013|ref|XP_003634201.1| PREDICTED: laccase-1 [Vitis vinifera]	gi|359491013|ref|XP_003634201.1| PREDICTED: laccase-1 [Vitis vinifera]	390	22.6667	0.0222804	19.3186	1.01592
	Ch11	LOC100261221	100261221	XM_002283786.3	XP_002283822.1	lachrymatory-factor synthase-like	gi|225445116|ref|XP_002283822.1| PREDICTED: lachrymatory-factor synthase-like [Vitis vinifera]	gi|225445116|ref|XP_002283822.1| PREDICTED: lachrymatory-factor synthase-like [Vitis vinifera]	374.333	110.667	0.0224647	18.5426	4.96006
	Ch2	LOC109124340	109124340	XM_019226505.1	XP_019082050.1	LOW QUALITY PROTEIN: methanol O-anthraniloyltransferase-like	gi|1105482432|ref|XP_019082050.1| PREDICTED: LOW QUALITY PROTEIN: methanol O-anthraniloyltransferase-like, partial [Vitis vinifera]	gi|1105482432|ref|XP_019082050.1| PREDICTED: LOW QUALITY PROTEIN: methanol O-anthraniloyltransferase-like, partial [Vitis vinifera]	2671.33	860.667	0.0411975	132.324	38.575
	Ch12	LOC100265485	100265485	XM_003633261.3	XP_003633309.1	LOW QUALITY PROTEIN: protein DETOXIFICATION 40	gi|359485660|ref|XP_003633309.1| PREDICTED: LOW QUALITY PROTEIN: protein DETOXIFICATION 40 [Vitis vinifera]	gi|359485660|ref|XP_003633309.1| PREDICTED: LOW QUALITY PROTEIN: protein DETOXIFICATION 40 [Vitis vinifera]	89	10.6667	0.0176201	4.40861	0.478078
	Ch3	LOC100265149	100265149	XM_003631659.3	XP_003631707.1	L-type lectin-domain containing receptor kinase IX.1	gi|359475577|ref|XP_003631707.1| PREDICTED: L-type lectin-domain containing receptor kinase IX.1 [Vitis vinifera]	gi|359475577|ref|XP_003631707.1| PREDICTED: L-type lectin-domain containing receptor kinase IX.1 [Vitis vinifera]	81.6667	14.3333	0.0499329	4.04536	0.642418
	Ch3	LOC100853161	100853161	XM_010649832.2	XP_010648134.1	MADS-box protein SVP isoform X3	gi|731384424|ref|XP_010648134.1| PREDICTED: MADS-box protein SVP isoform X3 [Vitis vinifera]	gi|731384424|ref|XP_010648134.1| PREDICTED: MADS-box protein SVP isoform X3 [Vitis vinifera]	1437.33	378	0.0379454	71.1983	16.9419
	Ch5	LOC100246525	100246525	XM_002274749.4	XP_002274785.1	major allergen Pru av 1	gi|225431856|ref|XP_002274785.1| PREDICTED: major allergen Pru av 1 [Vitis vinifera] >gi|296083295|emb|CBI22931.3| unnamed protein product, partial [Vitis vinifera]	gi|225431856|ref|XP_002274785.1| PREDICTED: major allergen Pru av 1 [Vitis vinifera] >gi|296083295|emb|CBI22931.3| unnamed protein product, partial [Vitis vinifera]	338	7	0.0069921	16.7428	0.313739
	Ch14	LOC100247019	100247019	XM_010661583.2	XP_010659885.1	perakine reductase	gi|731416399|ref|XP_010659885.1| PREDICTED: perakine reductase [Vitis vinifera]	gi|731416399|ref|XP_010659885.1| PREDICTED: perakine reductase [Vitis vinifera]	62.3333	3	0.0331565	3.08768	0.13446
	Ch4	LOC100256407	100256407	XM_010650568.2	XP_010648868.2	probable acyl-activating enzyme 5, peroxisomal isoform X1	gi|1105487572|ref|XP_010648868.2| PREDICTED: probable acyl-activating enzyme 5, peroxisomal isoform X1 [Vitis vinifera] >gi|1105487574|ref|XP_010648870.2| PREDICTED: probable acyl-activating enzyme 5, peroxisomal isoform X2 [Vitis vinifera]	gi|1105487572|ref|XP_010648868.2| PREDICTED: probable acyl-activating enzyme 5, peroxisomal isoform X1 [Vitis vinifera] >gi|1105487574|ref|XP_010648870.2| PREDICTED: probable acyl-activating enzyme 5, peroxisomal isoform X2 [Vitis vinifera]	1212.67	264.333	0.0146224	60.0694	11.8474
	Ch11	LOC100262946	100262946	XM_019222847.1	XP_019078391.1	probable caffeoyl-CoA O-methyltransferase At4g26220 isoform X1	gi|1104523667|ref|XP_019078391.1| PREDICTED: probable caffeoyl-CoA O-methyltransferase At4g26220 isoform X1 [Vitis vinifera] >gi|1104523670|ref|XP_019078392.1| PREDICTED: probable caffeoyl-CoA O-methyltransferase At4g26220 isoform X1 [Vitis vinifera]	gi|1104523667|ref|XP_019078391.1| PREDICTED: probable caffeoyl-CoA O-methyltransferase At4g26220 isoform X1 [Vitis vinifera] >gi|1104523670|ref|XP_019078392.1| PREDICTED: probable caffeoyl-CoA O-methyltransferase At4g26220 isoform X1 [Vitis vinifera]	95.6667	3.33333	0.0400767	4.73884	0.1494
	Ch14	LOC100248572	100248572	XM_019224747.1	XP_019080292.1	probable disease resistance protein At4g27220	gi|1104593157|ref|XP_019080292.1| PREDICTED: probable disease resistance protein At4g27220 [Vitis vinifera]	gi|1104593157|ref|XP_019080292.1| PREDICTED: probable disease resistance protein At4g27220 [Vitis vinifera]	411	14.3333	0.0222804	20.3589	0.642418
	Ch16	LOC100259640	100259640	XM_002266864.4	XP_002266900.1	probable glutathione S-transferase	gi|225454633|ref|XP_002266900.1| PREDICTED: probable glutathione S-transferase [Vitis vinifera]	gi|225454633|ref|XP_002266900.1| PREDICTED: probable glutathione S-transferase [Vitis vinifera]	167.333	32.6667	0.0361996	8.28885	1.46412
	Ch12	LOC100255940	100255940	XM_010659778.2	XP_010658080.1	probable leucine-rich repeat receptor-like protein kinase At1g35710	gi|731411682|ref|XP_010658080.1| PREDICTED: probable leucine-rich repeat receptor-like protein kinase At1g35710 [Vitis vinifera] >gi|731411684|ref|XP_010658082.1| PREDICTED: probable leucine-rich repeat receptor-like protein kinase At1g35710 [Vitis vinifera]	gi|731411682|ref|XP_010658080.1| PREDICTED: probable leucine-rich repeat receptor-like protein kinase At1g35710 [Vitis vinifera] >gi|731411684|ref|XP_010658082.1| PREDICTED: probable leucine-rich repeat receptor-like protein kinase At1g35710 [Vitis vinifera]	47.6667	0.666667	0.0235043	2.36117	0.0298799
	Ch1	LOC100265597	100265597	XM_002276623.4	XP_002276659.1	probable S-adenosylmethionine-dependent methyltransferase At5g37990	gi|297737616|emb|CBI26817.3| unnamed protein product, partial [Vitis vinifera]	gi|297737616|emb|CBI26817.3| unnamed protein product, partial [Vitis vinifera]	152	1	0.0146224	7.52931	0.0448199
	Ch16	LOC100252544	100252544	XM_010664094.2	XP_010662396.1	probable serine/threonine protein kinase IRE	gi|731423191|ref|XP_010662396.1| PREDICTED: probable serine/threonine protein kinase IRE [Vitis vinifera]	gi|731423191|ref|XP_010662396.1| PREDICTED: probable serine/threonine protein kinase IRE [Vitis vinifera]	184.333	16.6667	0.0294743	9.13095	0.746998
	Ch5	GRIP4	100232882	NM_001281207.1	NP_001268136.1	proline-rich cell wall protein-like precursor	gi|296083626|emb|CBI23615.3| unnamed protein product, partial [Vitis vinifera]	gi|526117876|ref|NP_001268136.1| proline-rich cell wall protein-like precursor [Vitis vinifera] >gi|7406657|emb|CAB85622.1| putative proline-rich cell wall protein [Vitis vinifera]	117.333	8	0.0306607	5.8121	0.358559
	Ch12	LOC100241387	100241387	XM_002279451.3	XP_002279487.1	protein DETOXIFICATION 40	gi|225447286|ref|XP_002279487.1| PREDICTED: protein DETOXIFICATION 40 [Vitis vinifera]	gi|225447286|ref|XP_002279487.1| PREDICTED: protein DETOXIFICATION 40 [Vitis vinifera]	372	6	0.00806761	18.427	0.268919
	Ch5	LOC100252165	100252165	XM_002264393.4	XP_002264429.1	protein ECERIFERUM 26	gi|225433483|ref|XP_002264429.1| PREDICTED: protein ECERIFERUM 26 [Vitis vinifera]	gi|225433483|ref|XP_002264429.1| PREDICTED: protein ECERIFERUM 26 [Vitis vinifera]	164	29.6667	0.0069921	8.12373	1.32966
	Ch18	LOC100267723	100267723	XM_002285682.4	XP_002285718.1	purine permease 1	gi|225459170|ref|XP_002285718.1| PREDICTED: purine permease 1 [Vitis vinifera]	gi|225459170|ref|XP_002285718.1| PREDICTED: purine permease 1 [Vitis vinifera]	45.6667	1	0.0157529	2.2621	0.0448199
	Ch18	LOC100262565	100262565	XM_002285683.4	XP_002285719.1	purine permease 1-like	gi|225459174|ref|XP_002285719.1| PREDICTED: purine permease 1-like [Vitis vinifera]	gi|225459174|ref|XP_002285719.1| PREDICTED: purine permease 1-like [Vitis vinifera]	29.6667	3	0.049612	1.46954	0.13446
	Ch12	LOC100256620	100256620	XM_019223270.1	XP_019078816.1	putative disease resistance RPP13-like protein 1 isoform X2	gi|1104529459|ref|XP_019078816.1| PREDICTED: putative disease resistance RPP13-like protein 1 isoform X2 [Vitis vinifera] >gi|1104529462|ref|XP_019078817.1| PREDICTED: putative disease resistance RPP13-like protein 1 isoform X2 [Vitis vinifera]	gi|1104529459|ref|XP_019078816.1| PREDICTED: putative disease resistance RPP13-like protein 1 isoform X2 [Vitis vinifera] >gi|1104529462|ref|XP_019078817.1| PREDICTED: putative disease resistance RPP13-like protein 1 isoform X2 [Vitis vinifera]	295	28.6667	0.0151615	14.6128	1.28484
	Ch13	LOC100263766	100263766	XM_010660905.2	XP_019079535.1	putative disease resistance RPP13-like protein 1	gi|731414601|ref|XP_010659207.1| PREDICTED: putative disease resistance RPP13-like protein 1 [Vitis vinifera] >gi|1104551911|ref|XP_019079535.1| PREDICTED: putative disease resistance RPP13-like protein 1 [Vitis vinifera] >gi|1104551920|ref|XP_019079536.1| PREDICTED: putative disease resistance RPP13-like protein 1 [Vitis vinifera]	gi|731414601|ref|XP_010659207.1| PREDICTED: putative disease resistance RPP13-like protein 1 [Vitis vinifera] >gi|1104551911|ref|XP_019079535.1| PREDICTED: putative disease resistance RPP13-like protein 1 [Vitis vinifera] >gi|1104551920|ref|XP_019079536.1| PREDICTED: putative disease resistance RPP13-like protein 1 [Vitis vinifera]	129.333	5.33333	0.0361996	6.40652	0.239039
	Ch3	LOC109122337	109122337	XM_019218888.1	XP_019074434.1	putative ubiquitin-like-specific protease 1B isoform X2	gi|1105484016|ref|XP_019074433.1| PREDICTED: ubiquitin-like-specific protease ESD4 isoform X1 [Vitis vinifera]	gi|1105484018|ref|XP_019074434.1| PREDICTED: putative ubiquitin-like-specific protease 1B isoform X2 [Vitis vinifera]	66.3333	1.33333	0.0331565	3.28582	0.0597598
	Ch14	LOC109123910	109123910	XM_019224985.1	XP_019080530.1	receptor-like protein kinase FERONIA	gi|1104644533|ref|XP_019080530.1| PREDICTED: receptor-like protein kinase FERONIA [Vitis vinifera]	gi|1104644533|ref|XP_019080530.1| PREDICTED: receptor-like protein kinase FERONIA [Vitis vinifera]	126.667	21.6667	0.0146224	6.27443	0.971097
	ChMT	rpl16	4025020		YP_567115.1	ribosomal protein L16	gi|91984029|ref|YP_567115.1| ribosomal protein L16 (chloroplast) [Vitis vinifera] >gi|224365674|ref|YP_002608401.1| ribosomal protein L16 [Vitis vinifera] >gi|595789634|ref|YP_009019829.1| ribosomal protein L16 (chloroplast) [Vitis rotundifolia] >gi|1002165254|ref|YP_009235381.1| ribosomal protein L16 (chloroplast) [Vitis aestivalis] >gi|1079486620|ref|YP_009306976.1| ribosomal protein L16 (chlor…	gi|91984029|ref|YP_567115.1| ribosomal protein L16 (chloroplast) [Vitis vinifera] >gi|224365674|ref|YP_002608401.1| ribosomal protein L16 [Vitis vinifera] >gi|595789634|ref|YP_009019829.1| ribosomal protein L16 (chloroplast) [Vitis rotundifolia] >gi|1002165254|ref|YP_009235381.1| ribosomal protein L16 (chloroplast) [Vitis aestivalis] >gi|1079486620|ref|YP_009306976.1| ribosomal protein L16 (chlor…	1022.33	37	0.0402731	50.6412	1.65833
	Ch15	LOC109124100	109124100	XM_019225779.1	XP_019081324.1	rRNA-processing protein FCF1 homolog	gi|297745283|emb|CBI40363.3| unnamed protein product, partial [Vitis vinifera]	gi|297745283|emb|CBI40363.3| unnamed protein product, partial [Vitis vinifera]	221.667	22.6667	0.0331565	10.9803	1.01592
	Ch6	LOC100265556	100265556	XM_002272170.3	XP_002272206.2	secoisolariciresinol dehydrogenase-like	gi|1105492765|ref|XP_002272206.2| PREDICTED: secoisolariciresinol dehydrogenase-like [Vitis vinifera]	gi|1105492765|ref|XP_002272206.2| PREDICTED: secoisolariciresinol dehydrogenase-like [Vitis vinifera]	88	0.666667	0.0229907	4.35908	0.0298799
	Ch7	LOC100265512	100265512	XM_002267761.4	XP_002267797.3	S-locus-specific glycoprotein S6	gi|731396647|ref|XP_002267797.3| PREDICTED: S-locus-specific glycoprotein S6 [Vitis vinifera]	gi|731396647|ref|XP_002267797.3| PREDICTED: S-locus-specific glycoprotein S6 [Vitis vinifera]	704.667	60.3333	0.0222804	34.9056	2.70413
	Ch14	LOC100241809	100241809	XM_002268440.4	XP_002268476.2	superoxide dismutase [Cu-Zn] isoform X1	gi|731416681|ref|XP_002268476.2| PREDICTED: superoxide dismutase [Cu-Zn] isoform X1 [Vitis vinifera]	gi|731416681|ref|XP_002268476.2| PREDICTED: superoxide dismutase [Cu-Zn] isoform X1 [Vitis vinifera]	2914.33	93	0.0149523	144.361	4.16825
	Ch1	LOC100257863	100257863	XM_002282461.3	XP_002282497.1	tetraketide alpha-pyrone reductase 2	gi|225423967|ref|XP_002282497.1| PREDICTED: tetraketide alpha-pyrone reductase 2 [Vitis vinifera] >gi|297737823|emb|CBI27024.3| unnamed protein product, partial [Vitis vinifera]	gi|225423967|ref|XP_002282497.1| PREDICTED: tetraketide alpha-pyrone reductase 2 [Vitis vinifera] >gi|297737823|emb|CBI27024.3| unnamed protein product, partial [Vitis vinifera]	13.6667	0.333333	0.0400767	0.676978	0.01494
	Ch5	LOC104879393	104879393	XM_010652078.2	XP_010650380.1	TMV resistance protein N	gi|731390468|ref|XP_010650380.1| PREDICTED: TMV resistance protein N [Vitis vinifera]	gi|731390468|ref|XP_010650380.1| PREDICTED: TMV resistance protein N [Vitis vinifera]	644.667	101	0.0331565	31.9335	4.52681
	Ch18	LOC100246044	100246044	XM_019216242.1	XP_019071787.1	TMV resistance protein N-like isoform X1	gi|1104673124|ref|XP_019071787.1| PREDICTED: TMV resistance protein N-like isoform X1 [Vitis vinifera]	gi|1104673124|ref|XP_019071787.1| PREDICTED: TMV resistance protein N-like isoform X1 [Vitis vinifera]	764	9.33333	0.0069921	37.8447	0.418319
	Ch1	LOC100852592	100852592	XM_003631208.3	XP_003631256.1	transcription factor WER	gi|359473180|ref|XP_003631256.1| PREDICTED: transcription factor WER [Vitis vinifera] >gi|297739034|emb|CBI28523.3| unnamed protein product, partial [Vitis vinifera]	gi|359473180|ref|XP_003631256.1| PREDICTED: transcription factor WER [Vitis vinifera] >gi|297739034|emb|CBI28523.3| unnamed protein product, partial [Vitis vinifera]	133.333	33	0.0379454	6.60466	1.47906
	Ch6	LOC100248386	100248386	XM_019220549.1	XP_019076094.1	tropinone reductase homolog At5g06060	gi|731392098|ref|XP_010650989.1| PREDICTED: tropinone reductase homolog At5g06060 [Vitis vinifera] >gi|1105492188|ref|XP_019076094.1| PREDICTED: tropinone reductase homolog At5g06060 [Vitis vinifera] >gi|297746010|emb|CBI16066.3| unnamed protein product, partial [Vitis vinifera]	gi|731392098|ref|XP_010650989.1| PREDICTED: tropinone reductase homolog At5g06060 [Vitis vinifera] >gi|1105492188|ref|XP_019076094.1| PREDICTED: tropinone reductase homolog At5g06060 [Vitis vinifera] >gi|297746010|emb|CBI16066.3| unnamed protein product, partial [Vitis vinifera]	745	228.333	0.00356568	36.9035	10.2339
	Ch10	LOC100266935	100266935	XM_010657397.2	XP_010655699.1	tyrosine/DOPA decarboxylase 5	gi|731405224|ref|XP_010655699.1| PREDICTED: tyrosine/DOPA decarboxylase 5 [Vitis vinifera]	gi|731405224|ref|XP_010655699.1| PREDICTED: tyrosine/DOPA decarboxylase 5 [Vitis vinifera]	459	14	0.0448496	22.7365	0.627478
	Ch19	LOC100267414	100267414	XM_002285186.4	XP_002285222.1	UDP-glycosyltransferase 79B9	gi|225461556|ref|XP_002285222.1| PREDICTED: UDP-glycosyltransferase 79B9 [Vitis vinifera]	gi|225461556|ref|XP_002285222.1| PREDICTED: UDP-glycosyltransferase 79B9 [Vitis vinifera]	126.333	18.3333	0.0375497	6.25792	0.821697
	Ch19	LOC100262255	100262255	XM_002285192.4	XP_002285228.1	UDP-glycosyltransferase 79B9-like	gi|225461558|ref|XP_002285228.1| PREDICTED: UDP-glycosyltransferase 79B9-like [Vitis vinifera]	gi|225461558|ref|XP_002285228.1| PREDICTED: UDP-glycosyltransferase 79B9-like [Vitis vinifera]	17	0.333333	0.0146224	0.842094	0.01494
	Ch18	LOC100247819	100247819	XM_002266313.4	XP_002266349.1	UDP-glycosyltransferase 88F5	gi|225460452|ref|XP_002266349.1| PREDICTED: UDP-glycosyltransferase 88F5 [Vitis vinifera] >gi|147856041|emb|CAN78620.1| hypothetical protein VITISV_034824 [Vitis vinifera]	gi|225460452|ref|XP_002266349.1| PREDICTED: UDP-glycosyltransferase 88F5 [Vitis vinifera] >gi|147856041|emb|CAN78620.1| hypothetical protein VITISV_034824 [Vitis vinifera]	500	11.3333	0.00102999	24.7675	0.507958
	Ch9	LOC100251477	100251477	XM_010656129.2	XP_010654431.1	uncharacterized protein LOC100251477	gi|731401819|ref|XP_010654431.1| PREDICTED: uncharacterized protein LOC100251477 [Vitis vinifera] >gi|731401821|ref|XP_010654432.1| PREDICTED: uncharacterized protein LOC100251477 [Vitis vinifera] >gi|731401823|ref|XP_010654433.1| PREDICTED: uncharacterized protein LOC100251477 [Vitis vinifera]	gi|731401819|ref|XP_010654431.1| PREDICTED: uncharacterized protein LOC100251477 [Vitis vinifera] >gi|731401821|ref|XP_010654432.1| PREDICTED: uncharacterized protein LOC100251477 [Vitis vinifera] >gi|731401823|ref|XP_010654433.1| PREDICTED: uncharacterized protein LOC100251477 [Vitis vinifera]	94.6667	1.66667	0.0069921	4.68931	0.0746998
	Ch9	LOC100251572	100251572	XM_019222047.1	XP_019077592.1	uncharacterized protein LOC100251572	gi|731403037|ref|XP_010654884.1| PREDICTED: uncharacterized protein LOC100251572 [Vitis vinifera] >gi|1105500202|ref|XP_019077592.1| PREDICTED: uncharacterized protein LOC100251572 [Vitis vinifera]	gi|731403037|ref|XP_010654884.1| PREDICTED: uncharacterized protein LOC100251572 [Vitis vinifera] >gi|1105500202|ref|XP_019077592.1| PREDICTED: uncharacterized protein LOC100251572 [Vitis vinifera]	105.333	2.33333	0.0166764	5.21768	0.10458
	Ch6	LOC100253658	100253658	XM_002285129.4	XP_002285165.1	uncharacterized protein LOC100253658	gi|225435321|ref|XP_002285165.1| PREDICTED: uncharacterized protein LOC100253658 [Vitis vinifera]	gi|225435321|ref|XP_002285165.1| PREDICTED: uncharacterized protein LOC100253658 [Vitis vinifera]	607.667	166.667	0.0389988	30.1007	7.46998
	Ch15	LOC100257406	100257406	XM_010663255.2	XP_010661557.1	uncharacterized protein LOC100257406	gi|731420923|ref|XP_010661557.1| PREDICTED: uncharacterized protein LOC100257406 [Vitis vinifera]	gi|731420923|ref|XP_010661557.1| PREDICTED: uncharacterized protein LOC100257406 [Vitis vinifera]	546	137	0.0361996	27.0461	6.14032
	Ch13	LOC100262621	100262621	XM_019224215.1	XP_019079760.1	uncharacterized protein LOC100262621	gi|731413337|ref|XP_010658693.1| PREDICTED: uncharacterized protein LOC100262621 [Vitis vinifera] >gi|1104560195|ref|XP_019079760.1| PREDICTED: uncharacterized protein LOC100262621 [Vitis vinifera] >gi|296090388|emb|CBI40207.3| unnamed protein product, partial [Vitis vinifera]	gi|731413337|ref|XP_010658693.1| PREDICTED: uncharacterized protein LOC100262621 [Vitis vinifera] >gi|1104560195|ref|XP_019079760.1| PREDICTED: uncharacterized protein LOC100262621 [Vitis vinifera] >gi|296090388|emb|CBI40207.3| unnamed protein product, partial [Vitis vinifera]	203.667	1.66667	0.00978673	10.0886	0.0746998
	Ch14	LOC100854480	100854480	XM_019225358.1	XP_019080903.1	uncharacterized protein LOC100854480 isoform X2	gi|1104654980|ref|XP_019080903.1| PREDICTED: uncharacterized protein LOC100854480 isoform X2 [Vitis vinifera]	gi|1104654980|ref|XP_019080903.1| PREDICTED: uncharacterized protein LOC100854480 isoform X2 [Vitis vinifera]	777.667	6.33333	0.0262446	38.5217	0.283859
	Ch9	LOC100855084	100855084	XM_019221945.1	XP_019077490.1	uncharacterized protein LOC100855084 isoform X1	gi|1105499719|ref|XP_019077491.1| PREDICTED: uncharacterized protein LOC100855084 isoform X2 [Vitis vinifera]	gi|1105499717|ref|XP_019077490.1| PREDICTED: uncharacterized protein LOC100855084 isoform X1 [Vitis vinifera]	320.667	19.3333	0.0179916	15.8842	0.866517
	Ch15	LOC100855187	100855187	XM_019225733.1	XP_019081278.1	uncharacterized protein LOC100855187 isoform X1	gi|1104657888|ref|XP_019081278.1| PREDICTED: uncharacterized protein LOC100855187 isoform X1 [Vitis vinifera] >gi|297734559|emb|CBI16610.3| unnamed protein product, partial [Vitis vinifera]	gi|1104657888|ref|XP_019081278.1| PREDICTED: uncharacterized protein LOC100855187 isoform X1 [Vitis vinifera] >gi|297734559|emb|CBI16610.3| unnamed protein product, partial [Vitis vinifera]	183	12.3333	0.0228458	9.0649	0.552778
	Ch14	LOC104881440	104881440	XM_010661717.2	XP_010660019.1	uncharacterized protein LOC104881440	gi|731416757|ref|XP_010660019.1| PREDICTED: uncharacterized protein LOC104881440 [Vitis vinifera] >gi|731416759|ref|XP_010660020.1| PREDICTED: uncharacterized protein LOC104881440 [Vitis vinifera] >gi|298205003|emb|CBI34310.3| unnamed protein product, partial [Vitis vinifera]	gi|731416757|ref|XP_010660019.1| PREDICTED: uncharacterized protein LOC104881440 [Vitis vinifera] >gi|731416759|ref|XP_010660020.1| PREDICTED: uncharacterized protein LOC104881440 [Vitis vinifera] >gi|298205003|emb|CBI34310.3| unnamed protein product, partial [Vitis vinifera]	307.667	0.666667	0.0222804	15.2403	0.0298799
	Ch14	LOC104881442	104881442	XM_019224742.1	XP_019080287.1	uncharacterized protein LOC104881442	gi|1104592927|ref|XP_019080287.1| PREDICTED: uncharacterized protein LOC104881442 [Vitis vinifera]	gi|1104592927|ref|XP_019080287.1| PREDICTED: uncharacterized protein LOC104881442 [Vitis vinifera]	175	2.66667	0.0436818	8.66862	0.11952
	Ch15	LOC104881911	104881911	XM_010663442.2	XP_010661744.1	UPF0481 protein At3g47200-like	gi|731421426|ref|XP_010661744.1| PREDICTED: UPF0481 protein At3g47200-like [Vitis vinifera]	gi|731421426|ref|XP_010661744.1| PREDICTED: UPF0481 protein At3g47200-like [Vitis vinifera]	137	17.3333	0.0331565	6.78629	0.776878
	Ch3	LOC104878534	104878534	XM_010649089.2	XP_010647391.1	vinorine synthase-like	gi|297744686|emb|CBI37948.3| unnamed protein product, partial [Vitis vinifera]	gi|297744686|emb|CBI37948.3| unnamed protein product, partial [Vitis vinifera]	5761	175.667	0.00208353	285.371	7.87336
	Ch2	LOC104882473	104882473						80.6667	0.666667	0.0226655	3.99582	0.0298799
	Ch3	LOC109122263	109122263						105.333	3.33333	0.0320601	5.21768	0.1494
	Ch3	LOC100853204	100853204						66.6667	1.33333	0.0108283	3.30233	0.0597598
	Ch4	LOC100259409	100259409						379.667	46	0.00527267	18.8068	2.06171
	Ch5	LOC100242978	100242978						52.3333	4.66667	0.0448496	2.59233	0.209159
	Ch5	LOC100265271	100265271						83.3333	3.66667	0.013855	4.12791	0.164339
	Ch6	LOC100241335	100241335						77.3333	6.33333	0.00707248	3.8307	0.283859
	Ch7	LOC100256019	100256019						948.667	3	0.0327879	46.9922	0.13446
	Ch8	LOC104880058	104880058						82.3333	1.33333	0.00707248	4.07838	0.0597598
	Ch8	LOC100240876	100240876						846	91.6667	0.0272358	41.9066	4.10849
	Ch9	LOC104880214	104880214						151.333	10.6667	0.049527	7.49629	0.478078
	Ch9	LOC100267352	100267352						185	2.33333	0.0176201	9.16397	0.10458
	Ch10	LOC100262345	100262345						281.667	82	0.0300195	13.9523	3.67523
	Ch11	LOC100853018	100853018						900.333	92.3333	0.00556486	44.598	4.13837
	Ch13	LOC100246797	100246797						547.333	218	0.0354428	27.1121	9.77073
	Ch13	LOC104881195	104881195						464	14	0.0069921	22.9842	0.627478
	Ch13	LOC104881325	104881325						61	0.333333	0.0351723	3.02163	0.01494
	Ch14	LOC100261369	100261369						689.667	4.66667	0.0069921	34.1626	0.209159
	Ch14	LOC104881570	104881570						101.667	15	0.0351723	5.03605	0.672298
	Ch14	LOC100242182	100242182						308	8	0.0320601	15.2568	0.358559
	Ch15	LOC100267057	100267057						212.333	25.6667	0.0375497	10.5179	1.15038
	Ch16	LOC109124130	109124130						61	3	0.0474223	3.02163	0.13446
	Ch16	LOC109124241	109124241						48	6.33333	0.0222804	2.37768	0.283859
	Ch17	LOC100241660	100241660						374.667	29	0.0149523	18.5591	1.29978
	Ch19	LOC104877538	104877538						132	4	0.00527267	6.53862	0.179279
	Ch19	LOC104877753	104877753						150	3.33333	0.0402731	7.43024	0.1494
	10 PI-highly expressed genes
	Ch11	LOC100264475	100264475	XM_002285131.3	XP_002285167.2	2-alkenal reductase (NADP(+)-dependent)	gi|731407226|ref|XP_002285167.2| PREDICTED: 2-alkenal reductase (NADP(+)-dependent) [Vitis vinifera]	gi|731407226|ref|XP_002285167.2| PREDICTED: 2-alkenal reductase (NADP(+)-dependent) [Vitis vinifera]	8	56	0.0496525	0.39628	2.50991
	Ch14	LOC100248678	100248678	XM_002270152.3	XP_002270188.1	bifunctional 3-dehydroquinate dehydratase/shikimate dehydrogenase, chloroplastic	gi|225451146|ref|XP_002270188.1| PREDICTED: bifunctional 3-dehydroquinate dehydratase/shikimate dehydrogenase, chloroplastic [Vitis vinifera] >gi|298204990|emb|CBI34297.3| unnamed protein product, partial [Vitis vinifera]	gi|225451146|ref|XP_002270188.1| PREDICTED: bifunctional 3-dehydroquinate dehydratase/shikimate dehydrogenase, chloroplastic [Vitis vinifera] >gi|298204990|emb|CBI34297.3| unnamed protein product, partial [Vitis vinifera]	629.333	2871.67	0.0331565	31.174	128.708
	Ch18	LOC100263710	100263710	XM_002278158.3	XP_002278194.1	GDSL esterase/lipase At1g33811	gi|225460231|ref|XP_002278194.1| PREDICTED: GDSL esterase/lipase At1g33811 [Vitis vinifera] >gi|296089405|emb|CBI39224.3| unnamed protein product, partial [Vitis vinifera]	gi|225460231|ref|XP_002278194.1| PREDICTED: GDSL esterase/lipase At1g33811 [Vitis vinifera] >gi|296089405|emb|CBI39224.3| unnamed protein product, partial [Vitis vinifera]	16.3333	85.6667	0.0382756	0.809071	3.83957
	Ch18	LOC100241962	100241962	XM_002284535.4	XP_002284571.1	patatin-like protein 2	gi|302142341|emb|CBI19544.3| unnamed protein product, partial [Vitis vinifera]	gi|302142341|emb|CBI19544.3| unnamed protein product, partial [Vitis vinifera]	1255.33	3440	0.0382756	62.1829	154.18
	Ch18	LOC100255747	100255747	XM_002281877.3	XP_002281913.1	protein DETOXIFICATION 33	gi|225458414|ref|XP_002281913.1| PREDICTED: protein DETOXIFICATION 33 [Vitis vinifera] >gi|302142423|emb|CBI19626.3| unnamed protein product, partial [Vitis vinifera]	gi|225458414|ref|XP_002281913.1| PREDICTED: protein DETOXIFICATION 33 [Vitis vinifera] >gi|302142423|emb|CBI19626.3| unnamed protein product, partial [Vitis vinifera]	1431	4423.33	0.0176201	70.8845	198.253
	Ch11	LOC100265066	100265066	XM_010658543.2	XP_010656845.1	serine carboxypeptidase-like 13	gi|297735407|emb|CBI17847.3| unnamed protein product, partial [Vitis vinifera]	gi|297735407|emb|CBI17847.3| unnamed protein product, partial [Vitis vinifera]	693	3807	0.0222804	34.3277	170.629
	Ch3	LOC100242950	100242950	XM_002265806.3	XP_002265842.1	serine carboxypeptidase-like 18	gi|296083020|emb|CBI22424.3| unnamed protein product, partial [Vitis vinifera]	gi|296083020|emb|CBI22424.3| unnamed protein product, partial [Vitis vinifera]	433	1834.67	0.0325431	21.4486	82.2295
	Ch14	LOC100245278	100245278	XM_010661747.2	XP_010660049.1	sugar transporter ERD6-like 5 isoform X2	gi|731416827|ref|XP_010660049.1| PREDICTED: sugar transporter ERD6-like 5 isoform X2 [Vitis vinifera] >gi|298205029|emb|CBI34336.3| unnamed protein product, partial [Vitis vinifera]	gi|731416827|ref|XP_010660049.1| PREDICTED: sugar transporter ERD6-like 5 isoform X2 [Vitis vinifera] >gi|298205029|emb|CBI34336.3| unnamed protein product, partial [Vitis vinifera]	194	606.667	0.0331565	9.60978	27.1907
	Ch9	LOC100266893	100266893						1	16.3333	0.0495354	0.049535	0.732058
	Ch10	LOC104880487	104880487						2	24.3333	0.0400767	0.0990699	1.09062
